# Supplementary material for: BcHK71 and BcHK67, Two-Component Histidine Kinases, Regulate Conidial Morphogenesis, Glycerol Synthesis, and Virulence in Botrytis cinerea
Source: J Fungi (Basel). 2025 Nov 29;11(12):850. doi: 10.3390/jof11120850 (PMC12733437; doi:10.3390/jof11120850)
Supplement: Supplementary file 1 [file jof-11-00850-s001.zip › Supplementary Data S1.xlsx]

## Sheet: gene expression matrix
#ID	gene_name	nr_symbol	M1_FPKM	M1_count	M10_FPKM	M10_count	M11_FPKM	M11_count	M12_FPKM	M12_count	M13_FPKM	M13_count	M14_FPKM	M14_count	M15_FPKM	M15_count	M16_FPKM	M16_count	M17_FPKM	M17_count	M18_FPKM	M18_count	M19_FPKM	M19_count	M2_FPKM	M2_count	M20_FPKM	M20_count	M21_FPKM	M21_count	M22_FPKM	M22_count	M23_FPKM	M23_count	M24_FPKM	M24_count	M3_FPKM	M3_count	M4_FPKM	M4_count	M5_FPKM	M5_count	M6_FPKM	M6_count	M7_FPKM	M7_count	M8_FPKM	M8_count	M9_FPKM
gene-BCIN_08g00830	BCIN_08g00830	BCIN_08g00830	10.3093	1014	9.55924	1325	11.2896	1644	11.1803	1447	16.9464	1795	16.9626	1799	14.1469	1524	13.656	1811	12.487718000000001	1213	12.4701	1330	9.25463	977	11.1999	1118	8.52052	906	8.96378	895	8.82347	927	8.28205	1214	8.07048	807	9.01401	966	8.44566	841	9.467375999999998	962	9.00313	1311	8.586552999999999	899	8.91511	911	7.39628
gene-BCIN_13g05460	Bclsb5	Bclsb5	34.3595	2214	52.7534	4728	50.407717000000005	4746	51.7793	4324	50.8443	3562	48.4631	3404	51.5034	3670	52.2009	4571	51.734846000000005	3317	50.3289	3558	38.9908	2674	33.8712	2216	36.1026	2497	34.9477	2272	46.5683	3177	45.7882	4346	43.8187	2848	36.0906	2530	44.207415999999995	2871	43.2535	2882	44.266	4218	42.4549	2888	38.8245	2583	34.8842
gene-BCIN_03g02580	BCIN_03g02580	BCIN_03g02580	12.7186	573	11.2147	713	10.5534	704	12.0897	715	15.1047	737	14.6069	712	13.375	662	14.7796	899	14.9661	666	15.5601	762	14.0498	679	12.4422	570	10.2124	498	10.5601	484	12.0501	580	12.3706	829	11.2454	516	15.0462	737	12.1582	555	11.4981	538	12.9484	867	18.5506	889	18.7972	881	15.9401
gene-BCIN_08g03620	BCIN_08g03620	BCIN_08g03620	20.8188	3649	14.1587	3488	14.5711	3758	15.291544000000002	3493	19.2363	3656	18.7348	3554	18.9259	3627	18.085	4236	18.9918	3271	15.3186	2883	13.5147	2541	21.7855	3873	11.6726	2217	12.633685999999999	2263	11.4837	2148	14.305129999999998	3719	12.816	2295	17.9054	3386	19.6763	3475	18.5315	3365	16.9427	4390	13.4242	2489	14.9723	2733	14.6867
gene-BCIN_04g05110	BCIN_04g05110	BCIN_04g05110	0.436004	24	0.026202	3	0.110958	10	0.097297	8	0.121036	8	0.331668	20	0.280751	17	0.089983	7	0.089815	5	0.159805	10	0.431561	26	0.484955	28	0.348079	21	0.347156	20	0.411617	25	0.686982	57	0.269286	16	0.513125	31	0.807959	45	0.391712	23	0.8251	68	0.260053	16	0.169998	10	0.036461
gene-BCIN_13g03660	BCIN_13g03660	BCIN_13g03660	7.2252	393	1.24115	96	1.91347	154	1.125	81	10.1599	598	10.2053	600	8.06968	482	6.67601	490	8.04349	432	6.76931	400	4.30764	251	7.22234	399	6.80256	400	5.1004	282	5.24521	304	3.29955	267	3.10441	172	6.45797	382	4.70165	259	4.98294	281	4.13532	334	1.24226	72	1.2989	74	1.32215
NewGene_1707	--	--	0	0	0.073778	3	0.099187	4	0.128293	4	0.155712	4	0	0	0	0	0	0	0	0	0.068918	2	0	0	0	0	0	0	0.137809	3	0	0	0.063249	2	0.287234	7	0	0	0.147293	4	0.278061	7	0	0	0.036835	1	0.045213	1	0
NewGene_1666	--	--	1.65188	299	0.647466	165	0.632739	169	0.609999	145	1.18482	232	1.03786	203	0	0	0.64815	158	0.529943	95	0.674049	133	1.56219	303	1.83923	338	1.79806	352	0	0	2.83051	546	3.10384	834	2.43016	447	1.67014	328	2.27819	417	1.81011	339	0.901031	242	1.27132	245	0.96111	181	1.3049
NewGene_1422	--	--	0.759101	41	0.311891	24	0.051677	5	0.243277	18	0.909517	54	0.695221	41	0.489499	29	0.041253	3	0.147901	8	0.124395	8	0.240837	14	0.325188	18	0.185399	11	0.391079	22	0.797931	46	0.725184	59	0.881746	49	0.363661	22	0.608089	34	0.099249	6	0.399711	33	0.251921	15	0.26969	16	0.291774
gene-BCIN_08g03150	BCIN_08g03150	BCIN_08g03150	57.8432	4762	27.4889	3194	27.0813	3299	26.2174	2833	64.094	5717	63.9227	5694	68.4662	6191	81.0025	9003	73.5054	5980	72.0826	6453	47.0643	4154	53.6394	4486	45.7899	4079	42.7372	3579	46.2016	4060	47.622	5831	43.7342	3668	60.3697	5404	51.8746	4328	57.069	4875	53.3548	6531	23.9133	2095	24.9152	2134	20.0544
gene-BCIN_15g05610	Bcsec27	Bcsec27	39.7759	4831	16.1106	2761	16.7376	3008	15.9621	2545	30.4444	4006	32.9713	4333	33.6812	4493	37.776	6194	34.1863	4103	31.5554	4168	29.1549	3796	38.6166	4764	29.1164	3827	28.2893	3495	30.1121	3903	31.8673	5757	28.8947	3575	43.3209	5721	45.2933	5574	51.0451	6432	56.4399	10192	20.8353	2693	23.0026	2907	20.0999
gene-BCIN_02g00040	BCIN_02g00040	BCIN_02g00040	1.8035	132	0.818952	85	0.797892	86	0.883089	85	1.20673	96	1.5942	126	1.73986	140	1.79561	177	1.96301	142	1.35874	108	5.13359	401	1.07558	80	6.14011	484	5.97054	442	3.7139	289	3.73295	405	4.59529	341	1.17999	94	1.47109	109	2.1027	159	1.47346	160	0.596848	47	0.476014	37	0.380161
gene-BCIN_16g00270	BCIN_16g00270	BCIN_16g00270	13.2636	634	12.9298	872	13.7084	970	15.0682	946	14.8	767	13.3186	689	13.9869	735	14.5193	937	16.2765	769	13.9562	726	9.025	463	13.0566	634	8.80632	456	9.41224	458	9.07999	464	9.99101	711	7.70115	375	14.534	756	12.422	602	10.4079	516	12.4112	882	20.3856	1037	20.5663	1023	21.2036
NewGene_1212	--	--	0	0	0.151271	6	0.026828	1	0.116847	4	0	0	0	0	0	0	0	0	0.111435	3	0	0	0	0	0	0	0.186204	5	0.103995	3	0.049682	2	0.157592	6	0.178324	5	0.156298	5	0.089086	3	0.034858	1	0.271945	10	0.524615	14	0.06822	2	0.263516
gene-BCIN_09g04560	BCIN_09g04560	BCIN_09g04560	0	0	0.171958	12	0.05163	4	0.032606	2	0.030752	2	0.119454	6	0.092575	5	0.10792	7	0.021798	2	0	0	0.058997	3	0.082706	4	0.119178	6	0.105843	5	0.13698	7	0.179777	13	0.06808	4	0.080475	5	0.027918	2	0.041184	2	0.115712	8	0.080436	4	0.055494	3	0.021455
gene-BCIN_10g01440	BCIN_10g01440	BCIN_10g01440	6.08902	716	2.2223	369	1.8551	323	1.92229	297	2.72615	347	2.36993	302	2.39513	310	2.65441	421	2.73121	318	2.50367	320	2.58006	325	5.89626	704	2.63554	336	2.55414	306	2.6658	335	2.74126	479	2.15827	259	6.97652	892	3.83429	457	3.29128	402	3.66714	641	2.47896	310	2.49544	305	2.74054
gene-BCIN_01g07580	BCIN_01g07580	BCIN_01g07580	11.2629	1844	21.543	4976	23.7349	5749	23.3822	5024	25.8189	4579	27.3822	4850	29.7907	5356	21.326	4713	22.6403	3663	19.1736	3413	10.6363	1867	12.3963	2062	9.72102	1722	9.03611	1505	14.3075	2500	15.0173	3656	17.2188	2871	10.7293	1910	10.2261	1697	8.74972	1486	10.74	2614	12.9568	2257	14.4159	2455	13.5212
gene-BCIN_04g04450	BCIN_04g04450	BCIN_04g04450	42.3505	2353	9.67358	759	8.91614	733	7.99729	584	15.0979	909	12.0803	727	12.6726	774	6.34734	477	6.6088	363	6.51738	394	21.5165	1282	42.2651	2385	18.2794	1099	23.4921	1328	17.5158	1039	16.782	1387	13.6517	773	49.9026	3015	28.1299	1584	29.2811	1688	28.5897	2362	15.4267	912	14.6321	846	15.7411
gene-BCIN_05g03410	BCIN_05g03410	BCIN_05g03410	1.43183	68	1.22557	82	1.0617	74	0.743437	46	0.961884	49	0.774632	40	0.707981	37	0.773604	50	0.806237	38	0.516076	27	0.961964	49	1.18343	57	0.804858	41	0.667559	32	0.436505	22	1.17524	83	0.345778	17	1.20774	62	0.860569	41	1.30711	64	1.45837	102	1.17696	59	1.17888	58	0.911739
gene-BCIN_10g04000	BCIN_10g04000	BCIN_10g04000	0.971971	75	0.926522	101	1.03481	119	0.836835	85	0.827498	70	0.768864	65	0.910884	78	1.15558	121	0.985978	76	0.888247	75	0.761781	63	1.26773	100	0.823836	69	0.432006	34	0.854291	71	1.2682	146	0.753038	60	0.865502	73	1.03642	81	1.07843	87	1.32767	153	0.882202	73	0.892978	72	0.774727
gene-BCIN_06g05730	Bcpdi1	Bcpdi1	241.03	18581	87.5196	9521	84.8868	9685	81.813	8279	181.002	15119	195.534	16311	188.579	15968	156.727	16313	161.94	12339	154.719	12972	152.309	12588	245.618	19236	133.181	11111	127.379	9989	151.185	12440	162.643	18650	168.445	13228	257.431	21581	263.877	20616	274.706	21973	281.307	32246	105.672	8670	112.578	9030	96.0668
gene-BCIN_11g02050	BCIN_11g02050	BCIN_11g02050	17.5181	944	4.484	341	4.27684	341	4.34626	308	8.90115	520	8.09027	472	9.1531	542	5.58046	406	5.65154	301	4.90649	288	8.81293	509	18.1566	994	7.35078	429	5.92045	325	8.75382	504	8.90573	714	8.88708	488	19.4046	1137	12.7544	697	12.3173	689	13.8738	1112	4.1489	238	4.31956	243	5.4642
gene-BCIN_02g00910	Bcede1	Bcede1	88.2182	15480	94.6981	23450	94.1245	24443	99.495	22917	80.9542	15392	86.5196	16429	88.3259	17024	88.3219	20925	85.4596	14821	75.6521	14437	42.1182	7924	84.128	14997	38.1053	7236	36.4652	6509	49.1086	9198	49.2359	12851	53.8781	9631	85.6474	16343	80.9558	14397	79.9822	14563	83.9517	21905	55.7982	10420	60.1214	10976	53.6803
gene-BCIN_07g04050	BCIN_07g04050	BCIN_07g04050	0.259905	27	0.31601	46	0.410713	63	0.308358	42	0.365036	41	0.193372	22	0.423352	48	0.209721	30	0.341931	35	0.118039	14	0.238717	27	0.199443	21	0.164677	19	0.184727	20	0.370075	41	0.480546	74	0.353588	37	0.408241	46	0.323828	34	0.303502	33	0.238908	37	0.342075	38	0.252776	27	0.282197
NewGene_2229	--	--	0	0	0	0	0	0	0	0	0	0	0	0	0	0	0	0	0	0	0	0	0	0	0	0	0	0	0.062111	2	0	0	0	0	0	0	0	0	0	0	0	0	0	0	0	0	0	0	0
gene-BCIN_13g04820	Bchex2	Bchex2	11.3178	826	3.6909	380	3.82511	413	4.05809	389	4.09669	324	4.4006	348	4.15065	333	3.21936	317	4.37031	315	2.78832	222	8.01018	627	12.2877	911	7.53155	595	8.04498	597	6.38269	497	6.75118	733	7.15351	532	9.12619	724	7.58909	561	8.98013	680	6.06954	658	3.34891	260	3.19496	243	2.81682
gene-BCIN_02g06420	BCIN_02g06420	BCIN_02g06420	18.2497	623	7.18264	346	6.67314	337	6.90198	310	14.1439	523	13.9952	517	13.2486	497	16.0693	740	14.1932	479	17.3756	645	13.97	511	18.4502	640	12.1334	448	12.4998	434	12.5755	458	14.8159	752	12.0498	419	22.7445	844	17.4292	603	19.0194	674	23.1045	1172	11.834	430	12.9078	459	11.1359
gene-BCIN_09g02000	Bchis7	Bchis7	2.05443	143	1.36709	135	1.54325	159	0.969765	89	3.40787	257	3.53162	266	2.68917	206	5.03001	473	4.18655	288	4.92019	373	2.51166	188	2.52732	179	2.88336	217	2.93146	208	3.27775	244	3.42903	355	2.33429	166	2.54996	193	3.91566	276	3.65196	264	4.69587	486	1.96618	146	1.94747	141	1.89251
gene-BCIN_15g01870	BCIN_15g01870	BCIN_15g01870	0.318441	16	0.071589	5	0.23879	18	0.094987	7	0.093364	5	0.255079	14	0.103734	6	0.355189	24	0.179263	9	0.26918	15	0.075464	4	0.143482	8	0.333584	18	0.091297	5	0.151083	8	0.183187	14	0.123599	7	0.217566	12	0.257732	13	0.244266	13	0.300657	22	0.545441	29	0.115268	6	0.16006
gene-BCIN_13g05520	BCIN_13g05520	--	15.9317	466	8.07594	334	8.58858	372	8.1711	314	14.6828	466	13.7937	437	13.5377	435	12.0342	476	11.6989	339	13.3344	425	8.25956	259	15.7027	467	9.21022	292	9.01736	269	7.3075	229	8.19713	357	6.5696	196	16.3062	519	11.0921	329	13.4582	409	13.4399	585	12.8121	399	9.52304	290	10.5139
NewGene_2496	--	--	0.585918	79	0.83782	159	0.760666	151	0.797392	140	0.524408	76	0.334019	49	0.398537	59	0.358744	65	0.476931	64	0.524378	77	1.4254	205	0.73823	101	2.10639	305	1.75675	239	1.39781	200	1.56603	312	1.32383	181	0.696668	102	1.09502	149	0.883624	123	0.727823	145	0.935072	134	0.878167	123	1.13465
gene-BCIN_09g04290	BCIN_09g04290	BCIN_09g04290	2.8869	161	1.2833	101	1.2939	107	1.31341	96	1.75528	106	1.80427	109	1.71435	105	2.45568	185	2.10614	116	2.34055	142	1.86009	111	3.30298	187	1.95264	118	1.45724	83	2.48511	148	2.04025	169	2.03185	116	3.83086	232	2.88327	163	2.85422	165	3.27608	271	2.18402	130	2.09896	122	1.78744
NewGene_2466	--	--	0.204889	8	0.132568	8	0.181088	10	0.246491	13	0.135519	6	0.341577	15	0.268918	12	0.051605	3	0.144424	6	0.116807	5	0.095559	4	0.229081	9	0.101449	5	0	0	0.150207	7	0.393834	23	0.1956	8	0.216043	9	0.15803	7	0.319652	12	0	0	0	0	0.049233	2	0.213232
gene-BCIN_10g02430	Bclos1	Bclos1	8.02939	1249	3.95053	868	4.82746	1112	4.79377	979	7.64241	1288	7.87003	1325	7.88497	1348	11.6773	2453	11.5946	1783	10.6441	1801	6.23369	1040	8.65414	1368	6.07651	1023	5.75333	911	6.66501	1107	7.1241	1649	6.38758	1013	8.55395	1447	8.96153	1413	9.69993	1566	11.5469	2671	5.59816	927	6.02543	976	5.21084
gene-BCIN_16g04480	BCIN_16g04480	BCIN_16g04480	9.48071	1402	5.90051	1232	5.63736	1234	6.14918	1194	7.99393	1281	7.17134	1148	8.07892	1312	4.8601	971	5.04763	738	4.66325	750	5.71184	906	9.68086	1454	5.21702	835	5.23935	788	5.46874	863	5.49386	1209	5.22828	788	9.71074	1562	6.9027	1035	5.79117	889	6.47579	1424	5.4544	859	5.53266	852	4.96954
gene-BCIN_05g05910	BCIN_05g05910	BCIN_05g05910	12.7735	975	18.858763000000003	2041	18.275658999999997	2074	17.6605	1777	20.3125	1682	19.6465	1627	20.3936	1723	21.8242	2253	20.8628	1579	21.0986	1753	7.93475	651	12.4304	966	8.08825	671	7.179175000000001	559	10.8119	886	10.4662	1195	10.6996	836	13.6068	1134	13.4752	1044	12.8166	1019	13.2333	1503	15.5631	1273	15.5935	1245	15.8128
gene-BCIN_15g03150	BCIN_15g03150	BCIN_15g03150	135.777	10137	186.197	19617	183.21	20242	170.975	16755	51.1273	4136	52.9567	4279	51.6061	4232	38.2844	3859	36.3543	2683	35.742	2902	64.5568	5167	138.974	10540	60.3805	4879	58.9947	4481	60.4103	4814	67.2365	7467	63.6544	4841	156.587	12713	144.683	10947	154.806	11992	172.894	19193	281.212	22342	291.826	22667	273.561
gene-BCIN_03g01220	BCIN_03g01220	BCIN_03g01220	2.02528	44	3.44765	105	2.97241	95	3.8619	109	2.38653	56	2.0945	49	2.2426	53	2.25047	66	1.43561	31	2.65863	63	2.38975	56	2.22639	49	0.975701	23	1.93979	43	1.57361	37	1.889	61	1.66644	37	1.95284	46	4.34633	95	3.4407	77	3.21694	103	5.93042	136	4.26232	96	5.17506
gene-BCIN_07g03080	BCIN_07g03080	BCIN_07g03080	43.4716	5335	27.5774	4776	28.3753	5154	26.9831	4347	52.3688	6964	55.4495	7364	54.5042	7347	50.9579	8444	47.8338	5802	42.8395	5718	36.8541	4849	43.6802	5446	36.8243	4891	33.3994	4170	55.2116	7232	61.128	11159	61.718	7716	45.079	6016	58.0278	7217	57.6244	7338	68.928	12578	18.2402	2383	17.727	2264	17.889
gene-BCIN_11g05550	BCIN_11g05550	BCIN_11g05550	24.6707	1608	4.87051	448	4.48206	433	5.24285	449	5.7069	403	5.15821	364	5.14213	369	6.72337	592	6.94962	448	5.29452	376	4.66028	326	24.9408	1652	3.20268	226	3.41829	227	4.01677	280	4.36553	424	4.36448	290	27.3362	1938	17.5151	1157	17.634	1193	19.8053	1920	5.71948	397	6.00176	407	5.43023
gene-BCIN_15g04110	Bccak1	Bccak1	5.6532	357	7.31727	652	6.61207	618	6.69463	555	7.17881	492	6.09433	417	6.7333	467	6.0445	516	5.86252	366	5.80796	399	3.86021	262	7.06164	453	3.93686	269	3.69947	238	5.55834	375	5.11763	481	5.57708	359	7.02893	483	6.0354	387	5.39029	354	6.21267	584	8.01581	539	8.39287	552	7.87613
gene-BCIN_13g02350	BCIN_13g02350	BCIN_13g02350	0.20105	4	0.147114	4	0.151379	4	0.149726	4	0.022721	1	0	0	0	0	0	0	0	0	0	0	0	0	0.224161	4	0	0	0	0	0.007304	1	0.16054	4	0.061421	2	0.11349	3	0.175748	3	0.412445	7	0.033508	1	0.057833	1	0.297003	6	0.122589
gene-BCIN_02g01130	BCIN_02g01130	BCIN_02g01130	6.3293	286	0.031712	3	0.158472	11	0.033815	2	1.18227	58	1.49041	73	1.45586	73	0.725275	45	0.878032	40	1.24548	62	5.95304	288	6.46248	296	5.57768	272	5.32104	244	3.54284	171	4.75461	319	4.42369	204	7.5664	371	7.67068	351	6.76407	317	7.55487	507	0.207318	10	0.051196	3	0.128934
gene-BCIN_11g01390	BCIN_11g01390	BCIN_11g01390	0.144296	19	0.26171	48	0.419388	80	0.365982	62	0.146691	21	0.424189	59	0.354989	50	0.206719	36	0.139352	18	0.189794	27	0.342045	47	0.29096	38	0.3912	55	0.418291	55	0.43181	59	0.581461	111	0.280078	37	0.347064	49	0.398017	52	0.374439	50	0.244095	47	0.56281	77	0.800589	107	0.500707
gene-BCIN_03g06000	Bcepl1	Bcepl1	17.3636	1238	8.83725	890	8.89616	939	10.1158	947	18.8479	1456	18.012	1390	18.0721	1416	18.8494	1815	18.7618	1322	16.5292	1282	8.92855	683	18.2282	1321	8.61481	665	8.39829	610	8.72102	664	11.0938	1177	9.22683	671	17.8467	1384	18.3364	1325	17.6529	1306	18.0769	1917	12.9582	984	12.0581	895	12.6459
gene-BCIN_01g08100	BCIN_01g08100	BCIN_01g08100	25.6485	1084	67.4549	4021	69.3167	4333	70.8616	3929	66.6014	3048	68.2326	3119	63.8007	2960	37.6682	2148	39.7936	1661	41.8896	1924	76.8974	3482	24.8516	1067	81.3723	3719	91.5586	3934	63.819	2877	63.8923	4014	60.9504	2623	25.1337	1155	33.6397	1440	31.5438	1383	28.775	1807	62.7545	2821	61.1357	2687	51.7951
gene-BCIN_03g03660	Bcyme2	Bcyme2	26.1468	2606	22.4659	3159	21.711	3202	22.1051	2892	20.2803	2190	20.9758	2262	24.0234	2630	31.1063	4185	30.1336	2968	27.6932	3001	13.9012	1485	26.1727	2650	12.3744	1335	14.3242	1452	16.7982	1787	18.0992	2683	15.467	1570	31.5264	3416	24.1017	2434	24.175	2500	25.7292	3812	15.15	1607	14.4242	1496	14.5311
gene-BCIN_01g06730	BCIN_01g06730	BCIN_01g06730	2.41734	324	1.67897	318	1.72087	341	1.63507	288	2.32089	337	2.5337	368	2.59434	382	1.97413	357	2.04699	271	1.60685	234	1.30019	187	2.54009	346	1.39437	203	0.75552	103	1.10097	158	1.50905	301	1.41759	194	2.11868	309	1.47144	200	1.81157	252	1.84384	368	1.57477	225	1.73153	242	1.42324
gene-BCIN_12g00650	BCIN_12g00650	BCIN_12g00650	5.32482	324	2.61767	225	2.66121	239	2.93007	234	9.92184	653	9.24332	607	9.70692	647	3.85835	317	3.77809	227	4.95322	327	2.19191	143	5.26227	325	2.1977	145	1.83604	114	7.52051	487	8.023	724	5.05443	313	6.08866	402	4.26779	263	4.23533	267	4.64644	420	3.16315	205	2.58289	164	2.95416
gene-BCIN_02g06460	BCIN_02g06460	BCIN_02g06460	5.79859	763	3.88613	722	3.42392	667	3.79524	656	4.92894	703	4.82419	687	4.74412	686	5.36369	953	5.2786	687	4.79996	687	3.02124	427	5.35821	717	2.93238	418	3.15292	422	2.85417	401	3.02339	592	3.17212	426	5.09251	729	4.2096	562	3.94804	539	4.45458	872	3.25047	456	4.24374	581	3.30671
gene-BCIN_06g02910	BCIN_06g02910	BCIN_06g02910	3.05364	139	1.96624	126	2.47864	167	2.56427	153	2.70627	133	2.63051	129	2.90889	145	2.86262	175	2.71823	122	2.13652	106	2.85306	139	2.72225	126	1.53912	76	2.27267	105	2.26451	110	2.80382	189	2.54272	118	3.68117	182	3.13271	144	4.06008	191	3.90339	263	2.5974	126	2.90746	137	2.23897
gene-BCIN_14g00740	BCIN_14g00740	BCIN_14g00740	983.847	56690	1129.92	91877	1135.27	96807	1150.82	87042	1061.04	66243	1090.38	67985	1015.33	64261	729.756	56773	792.458	45129	753.747	47233	3504.17	216459	1027.15	60124	4094.79	255332	3864.47	226501	2211.92	136037	1894.78	162397	2484.93	145857	884.696	55433	675.704	39458	629.204	37618	582.039	49869	1231.04	75486	1193.21	71531	1098.36
gene-BCIN_09g06760	BCIN_09g06760	BCIN_09g06760	2.43583	126	8.2897	604	7.879785999999999	603	7.80917	530	3.04555	171	3.34532	187	2.57042	146	4.3051	300	6.27475	321	4.85442	273	2.50563	139	2.11779	111	1.82577	102	2.51274	132	3.34267	185	3.40212	262	3.48655	184	1.58603	90	4.62818	243	3.59721	193	3.35407	258	4.65257	256	4.785645000000001	257	4.425489000000001
NewGene_897	--	--	1.55196	39	2.93136	103	2.4464	90	3.05345	100	2.59074	70	1.91355	52	1.68534	46	2.4844	83	2.47802	61	3.02215	82	4.08771	109	2.56529	65	4.44753	120	4.55091	115	5.02199	133	4.49677	166	4.75017	120	1.57543	43	3.08907	78	1.9091	49	2.20634	82	3.03195	80	4.07372	105	3.4263
gene-BCIN_15g04200	BCIN_15g04200	BCIN_15g04200	75.6199	1865	39.3681	1370	42.7375	1560	43.2498	1400	64.3987	1721	55.7802	1489	64.6564	1752	77.1684	2570	63.1916	1541	81.5607	2188	52.7861	1396	70.7037	1772	47.8589	1278	42.4525	1065	62.7406	1652	70.3303	2580	52.4145	1317	87.7216	2353	75.0193	1875	87.0704	2228	97.6809	3582	83.5047	2192	76.2507	1957	81.9279
gene-BCIN_03g02270	Bcrts2	Bcrts2	7.7277	382	5.36838	375	5.55485	407	5.5713	362	8.71271	467	7.89857	423	7.54838	410	6.47695	432	6.50094	318	7.16415	385	5.7908	307	9.06778	455	5.95988	319	3.7113	187	5.56978	294	5.48667	404	5.22315	263	9.56094	514	7.3831	370	8.20406	421	9.42207	692	7.83313	412	7.27847	374	6.1402
gene-BCIN_06g03590	BCIN_06g03590	BCIN_06g03590	1.63775	76	0.700692	46	0.552969	38	0.646534	40	1.21532	61	1.33029	67	0.819243	42	0.83736	53	1.11549	51	0.629419	32	3.06316	152	1.35476	64	3.16961	159	4.39963	207	2.60387	129	2.10019	145	2.65708	125	0.912306	46	1.62444	76	1.51027	73	1.31312	91	0.653282	33	0.367008	18	0.221094
gene-BCIN_02g06360	Bcvac14	Bcvac14	15.8694	1981	15.5753	2743	16.2382	2999	16.0215	2625	20.1723	2728	20.3971	2755	20.3141	2785	22.1336	3730	23.7374	2928	19.8548	2695	10.6001	1419	16.0671	2037	10.6554	1440	9.62258	1222	12.0884	1611	13.3662	2482	12.9211	1643	14.9151	2025	14.9631	1893	15.1993	1969	15.5132	2879	12.2564	1628	10.8675	1412	11.4661
gene-BCIN_01g08550	BCIN_01g08550	BCIN_01g08550	74.5845	7135	68.5061	9249	63.854	9040	66.6886	8375	78.7367	8162	79.1583	8195	79.065	8308	66.5155	8592	72.2886	6835	63.4053	6597	43.4651	4458	81.9705	7967	42.8127	4433	44.3242	4314	36.3085	3708	37.8449	5386	41.5088	4046	63.8373	6641	65.7968	6379	61.8325	6138	52.7951	7511	48.3235	4920	48.3292	4811	44.9286
gene-BCIN_09g03120	BCIN_09g03120	BCIN_09g03120	3.50652	212	5.8913	503	6.59251	592	6.0754	484	3.0556400000000004	199	3.36331	221	3.25658	217	4.05656	332	3.13872	189	3.82051	251	2.52202	165	4.667102999999999	284	2.96656	195	2.35701	146	3.65127	237	4.50296	407	4.29921	266	5.03703	328	4.65859	286	5.19918	328	5.146	465	4.439971999999999	285	4.16369	262	4.20966
NewGene_1933	--	--	0.49583	52	0.569485	72	0.780767	89	1.12072	93	1.57805	176	1.76975	151	1.9309	175	1.89298	212	1.4085	144	2.7059379999999997	184	0.477932	48	0.415788	39	0.423648	45	0.432264	46	0.956376	91	0.972961	150	1.03826	110	0.5525950000000001	43	1.09745	76	1.25381	93	1.1644149999999998	101	0.7729349999999999	73	0.53746	44	0.812446
NewGene_475	--	--	0	0	0	0	0	0	0.132012	4	0	0	0	0	0	0	0.074903	3	0.106964	3	0	0	0	0	0.063828	2	0	0	0	0	0	0	0.065476	3	0.049895	2	0	0	0	0	0	0	0	0	0	0	0.134836	3	0
gene-BCIN_06g02700	BCIN_06g02700	BCIN_06g02700	3.78881	437	1.36238	222	1.4713	251	1.66662	252	4.58923	573	4.58195	572	5.31332	673	3.25476	507	2.97972	340	2.40131	301	3.42008	423	3.61231	423	4.08471	510	2.82691	332	2.79382	344	2.56651	440	2.52061	296	4.14734	520	2.70347	316	2.88124	345	2.65481	455	1.83721	226	1.88451	226	1.27233
gene-BCIN_14g05270	BCIN_14g05270	BCIN_14g05270	0.445501	23	0.275771	20	0.105531	8	0.2322	16	0.211282	12	0.165762	9	0.107173	6	0.266487	19	0.241713	12	0.108244	6	0.257786	14	0.46849	24	0.276492	16	0.227147	12	0.286057	16	0.160515	12	0.195644	10	0.278213	16	0.250532	13	0.2223	12	0.177367	14	0.20336	11	0.318373	17	0.482023
gene-BCIN_01g07290	Bctfg1	Bctfg1	10.9947	1200	8.3098	1280	8.54362	1380	8.5245	1222	11.0546	1308	10.8931	1287	11.1766	1340	12.517128999999999	1843	12.8482	1386	9.86811	1171	6.48191	759	10.5345	1168	6.88508	814	6.12101	680	6.30754	735	7.66612	1244	6.47861	721	10.9251	1297	10.3887	1149	9.7759	1107	9.68245	1572	9.23796	1073	9.06533	1030	7.22429
gene-BCIN_02g05080	Bccft2	Bccft2	6.0353	676	3.11931	493	2.77363	460	2.81022	413	5.4597	663	5.46059	662	5.4273	668	5.91726	895	4.83953	536	4.8718	593	3.49833	420	5.25778	598	3.25119	394	2.94381	336	3.54603	424	4.0115	668	3.27122	373	5.07472	618	4.77687	542	5.28735	614	5.57385	928	2.99016	357	2.74517	320	2.33163
gene-BCIN_05g05440	BCIN_05g05440	BCIN_05g05440	4.26749	128	12.5076	529	11.073	491	11.6435	458	8.84903	288	7.30688	237	7.47815	247	13.9459	565	12.913	383	13.5571	442	4.21337	136	5.25172	160	3.70012	120	4.32345	132	4.76381	153	5.63561	252	5.31282	163	5.12065	167	7.25015	221	6.97601	217	5.84521	261	11.027	352	8.61789	269	7.97725
NewGene_1541	--	--	0	0	0	0	0	0	0	0	0.130808	4	0	0	0.249117	7	0	0	0	0	0	0	0	0	0	0	0	0	0	0	0	0	0.07195	3	0	0	0.081661	3	0	0	0	0	0	0	0.122312	4	0	0	0.23593
NewGene_806	--	--	0	0	0.579607	13	0.193744	5	0.60227	12	0.732311	12	0.350009	6	0.271837	5	0	0	0.111908	2	0	0	0.207095	4	0.624182	10	0.626047	11	0.560032	9	0.218336	4	0.325461	8	0.404914	7	0.28498	5	0.392978	6	0.122928	2	0.415986	10	0.377855	6	0.573422	9	0.611865
gene-BCIN_12g01650	BCIN_12g01650	BCIN_12g01650	7.80034	448	4.93353	400	5.30304	451	4.95698	374	7.40756	461	6.38264	397	6.96015	439	8.07455	626	8.47721	481	8.49864	531	6.63413	409	8.47734	495	5.52583	344	6.01307	351	5.99962	368	6.67115	570	6.33731	371	7.94338	496	6.53529	380	7.1157	424	8.12942	694	6.7241	411	6.89841	412	6.43235
gene-BCIN_14g02170	Bcjlp2	Bcjlp2	14.5011	406	5.40985	214	5.07134	210	4.41653	163	12.9283	392	12.5177	379	11.4493	352	13.6099	514	11.0214	305	15.9297	485	10.3603	311	13.7546	391	9.20752	279	7.34388	209	8.74577	261	11.8132	492	9.65515	275	18.9618	577	13.7496	390	16.7839	487	18.2363	758	9.5008	283	11.525	336	13.308
NewGene_776	--	--	2.82661	159	4.80064	381	4.54059	378	4.91435	363	6.25941	382	5.86955	357	5.04901	312	6.62678	503	5.90328	328	5.24612	321	1.77665	108	2.63296	151	1.87295	114	1.74685	100	1.30769	79	2.01645	169	1.87709	108	2.50805	154	2.36362	135	3.13652	183	2.85011	239	4.64837	274	5.64262	330	5.95973
NewGene_872	--	--	0.58864	37	0.7073499999999999	60	0.807298	72	0.583276	48	0.839366	57	1.055	66	0.633724	43	0.591938	50	0.675893	42	0.716815	49	0.322333	22	0.510365	33	0.304649	21	0.373051	24	0.787423	52	1.20303	111	0.491024	31	0.634265	43	0.9236449999999999	52	1.11829	72	0.83436	77	0.6499750000000001	43	0.527585	34	0.73624
NewGene_437	--	--	1.56875	170	2.64879	387	4.01373	554	2.20224	306	4.792553000000001	559	3.75443	406	4.91774	576	5.0976479999999995	738	6.08723	636	4.78473	553	5.09523	549	1.92038	207	7.74242	763	8.27354	848	5.96182	661	4.31745	676	5.50891	605	1.2374209999999999	146	3.50002	383	2.47708	247	2.04054	321	1.9579099999999998	214	0	0	0.7941170000000001
gene-BCIN_08g06500	BCIN_08g06500	BCIN_08g06500	87.9183	3937	40.1978	2540	40.4514	2681	39.851	2343	39.8213	1932	36.9329	1790	36.1126	1776	33.9544	2053	33.6529	1490	42.6836	2079	260.338	12496	86.5537	3937	288.198	13964	315.668	14377	225.813	10792	184.315	12275	208.855	9526	73.8942	3598	89.5712	4065	82.5353	3835	70.7383	4710	43.7062	2083	39.0349	1819	32.6748
gene-BCIN_03g05230	BCIN_03g05230	BCIN_03g05230	8.44325	723	23.3346	2817	24.9796	3163	23.6293	2654	21.0706	1953	19.9643	1848	19.9535	1875	22.472	2596	23.0657	1950	22.3845	2083	14.6705	1346	9.22578	802	15.3555	1422	14.2133	1237	12.257	1120	17.7058	2253	13.1331	1145	13.1403	1223	8.7744	761	9.37716	833	12.9266	1645	39.6375	3609	40.5088	3605	37.5318
gene-BCIN_06g06280	BCIN_06g06280	BCIN_06g06280	230.532	19149	167.406	19611	185.702	22784	173.44182700000002	18931	399.055	36050	408.09	36757	449.357	41110	241.127	27191	221.706	18312	220.803	19963	215.58482899999998	19232	222.98404299999999	18844	198.358	17913	179.129	15154	292.99107999999995	25909	303.54337000000004	37517	289.91801699999996	24477	230.41215300000002	20833	169.885	14326	163.13556400000002	14073	174.355	21494	155.634	13741	152.636	13161	132.901
NewGene_1991	--	--	0.457783	11	0.190837	6	0.119496	4	0	0	0.62054	15	0.46609	12	0.575828	14	0.283148	9	0	0	0.154212	4	0.658406	16	0.304115	7	0.400797	10	0.222926	5	0.436191	11	0.292411	10	0.243517	6	0.586682	14	0.289526	7	0.161343	4	0.164406	6	0.296313	7	0.134576	4	0.103369
gene-BCIN_01g08580	BCIN_01g08580	BCIN_01g08580	5.34231	703	5.90651	1096	6.28247	1223	5.73302	990	6.34954	905	6.21549	885	6.38402	923	5.95398	1058	6.49482	845	6.03889	864	3.1488	444	5.9582	796	3.21607	458	2.78979	374	2.70177	380	3.28437	643	3.21052	431	5.70946	817	6.34294	846	7.63356	1042	6.07022	1187	5.01524	702	5.3519	733	5.39296
gene-BCIN_05g05220	BCIN_05g05220	BCIN_05g05220	16.8988	1731	7.57786	1096	7.55431	1146	7.35803	990	10.2718	1140	9.94054	1102	9.99492	1125	11.7171	1621	12.344	1250	11.0223	1228	12.2565	1346	16.3774	1705	8.04882	893	8.86392	924	10.6019	1160	11.7547	1791	10.5108	1097	16.5621	1845	16.3319	1696	15.8026	1680	18.7386	2855	5.66122	618	6.60801	705	5.01208
gene-BCIN_16g03520	BCIN_16g03520	BCIN_16g03520	65.9324	4349	85.8706	7993	81.7174	7977	84.3969	7308	75.1993	5375	72.6055	5183	73.4708	5323	65.3635	5821	70.2011	4577	64.9284	4658	44.0457	3115	70.6461	4734	40.7639	2910	41.0449	2754	44.0676	3103	47.7447	4685	42.6313	2865	59.9656	4302	61.131	4087	57.2059	3916	52.5414	5154	105.972	7439	100.52	6899	95.6627
NewGene_1182	--	--	1.5069419999999998	337	1.4857680000000002	429	1.31585	409	1.55584	419	1.71714	427	2.58806	510	3.05307	479	2.81242	763	1.9290809999999998	397	2.14586	463	1.11476	237	1.5216380000000003	336	1.35437	329	1.15469	244	1.20285	262	1.28317	401	1.18756	260	1.68158	374	1.39437	299	1.43178	328	1.1428299999999998	354	1.6876090000000001	392	1.6501929999999998	370	1.4813329999999998
NewGene_2294	--	--	33.6427	712	41.4962	1239	36.6976	1149	43.7457	1215	86.0055	1972	74.6828	1710	70.4135	1636	32.3856	925	32.395	678	40.0297	921	129.632	2940	37.1551	799	170.653	3907	181.417	3904	134.898	3046	126.29	3974	108.227	2332	28.2678	651	42.5667	913	41.3245	907	30.386	956	76.3192	1718	80.4477	1771	77.374
gene-BCIN_03g01190	BCIN_03g01190	BCIN_03g01190	0	0	0	0	0	0	0	0	0	0	0.049427	3	0	0	0.023344	2	0	0	0	0	0	0	0	0	0	0	0	0	0.049603	2	0	0	0	0	0	0	0	0	0	0	0	0	0	0	0	0	0
gene-BCIN_04g00420	BCIN_04g00420	--	0.714652	59	1.57839	183	1.94312	236	2.35547	254	0.626939	56	0.535559	48	0.672203	61	0.514586	57	0.685092	56	0.510784	46	1.02059	90	0.750227	63	1.32535	118	1.0661	89	1.26118	111	0.980832	120	1.06799	90	0.936357	84	1.06179	89	1.15277	98	1.17359	143	1.40562	123	2.11268	180	1.2665
NewGene_836	--	--	2.24388	590	0.742648	275	0.9440430000000001	357	0.8974129999999999	310	3.7848420000000003	1078	4.24717	1158	3.7749300000000003	1090	1.7827700000000002	633	1.51082	391	1.5798260000000002	453	1.5511	437	2.35959	621	1.5505149999999999	441	1.30849	322	1.4743	414	1.66858	652	1.51242	405	2.08719	591	2.46167	655	1.9687100000000002	536	2.03317	794	0.723738	204	0.81963	226	0.9892990000000002
gene-BCIN_15g04080	BCIN_15g04080	BCIN_15g04080	0.147152	5	0.222413	10	0.099721	5	0.167021	7	0	0	0	0	0.058079	3	0	0	0	0	0	0	0.197989	7	0	0	0	0	0.094073	4	0	0	0	0	0	0	0	0	0	0	0	0	0.0409	2	0	0	0.046192	2	0
gene-BCIN_10g04030	Bccin4	Bccin4	7.77982	276	6.88341	344	5.91568	310	5.70831	266	14.8083	568	11.6251	446	13.173	513	11.4719	549	12.277	430	14.2288	548	6.97236	265	9.01393	325	7.09065	272	9.31056	336	8.30295	314	7.8312	413	7.84087	283	10.8077	416	11.189	402	10.8041	397	11.4664	604	11.7895	445	10.9164	402	12.0328
gene-BCIN_09g01540	BCIN_09g01540	BCIN_09g01540	1.04292	136	1.35402	249	0.93952	181	1.13965	195	0.910213	129	0.718456	102	0.838139	120	0.789539	139	0.960031	124	0.886709	126	0.49438	69	0.661507	88	0.549059	78	0.461376	61	0.615081	86	0.684622	133	0.507239	68	0.653977	93	0.743023	98	0.623437	85	0.929773	180	0.873764	121	0.882008	120	0.913792
gene-BCIN_14g03610	BCIN_14g03610	BCIN_14g03610	293.682	8756	80.0472	3368	80.5852	3556	78.9582	3090	138.079	4461	151.639	4892	148.051	4849	209.043	8415	214.9	6332	221.184	7172	96.6795	3090	299.358	9067	96.8514	3125	85.669	2598	91.4724	2911	93.6462	4153	81.4637	2474	328.658	10655	137.744	4162	154.674	4785	161.283	7150	52.2355	1658	50.8571	1578	39.447
gene-BCIN_08g04760	Bccoq3	Bccoq3	8.65436	517	12.8267	1081	11.2783	997	11.9047	933	10.4535	677	9.62671	622	10.3961	682	11.2498	907	9.07083	536	10.4865	681	10.685	684	9.29425	564	10.5547	682	10.4615	636	13.7	873	13.8937	1234	12.308	749	9.29848	604	9.34119	566	8.2725	513	8.94461	794	14.4762	920	15.3244	952	13.0779
NewGene_1952	--	--	0.8638410000000001	95	1.2382	191	1.39924	228	1.09907	159	1.2592	150	0.964	115	1.12312	136	0.647337	97	0.725537	79	0.866058	104	1.10702	131	0.784021	88	0.878063	105	0.917535	103	1.5260259999999999	179	1.12423	185	1.15048	130	0.805666	97	0.860488	97	0.633084	73	0.744884	122	1.4745979999999999	173	1.17555	135	1.38998
gene-BCIN_09g02430	BCIN_09g02430	BCIN_09g02430	47.504791999999995	6681	71.2284	14149	71.1393	14828	71.5351	13283	111.269	17029	118.632	18203	120.967	18826	81.19145800000001	15623	86.72771900000001	12298	76.9692	11964	34.2001	5170	53.0868	7515	35.1903	5327	32.9117	4671	42.1331	6356	42.095285000000004	8852	45.7649	6625	45.1527	6932	47.6842	6810	46.1907	6737	42.6575	8994	48.864616999999996	7294	49.5619	7236	45.9195
gene-BCIN_03g05370	BCIN_03g05370	BCIN_03g05370	16.143	720	14.4897	912	13.9173	919	14.0505	823	12.1646	588	12.1006	584	12.9683	636	16.8151	1013	16.9419	747	17.6682	857	8.61189	412	19.8418	899	9.90049	478	7.86259	357	10.3122	491	12.2065	810	9.61533	437	20.9842	1018	23.0896	1044	23.1098	1070	25.8331	1713	15.3797	730	12.6734	588	15.054
gene-BCIN_11g06160	BCIN_11g06160	BCIN_11g06160	8.85151	963	8.44535	1296	8.85386	1425	8.48875	1212	9.10171	1073	8.72016	1026	8.5728	1024	8.44973	1241	8.34074	897	7.52393	890	6.73033	785	9.72448	1075	7.23289	852	6.2797	695	7.59178	882	7.62007	1233	6.95221	771	10.451	1236	8.09573	893	8.23644	930	9.9388	1607	8.46739	980	9.50672	1076	8.97873
gene-BCIN_09g05090	BCIN_09g05090	BCIN_09g05090	34.7568	2522	6.84491	701	7.19347	773	7.23586	690	37.8409	2975	38.4951	3022	35.7527	2849	41.6751	4082	42.6417	3058	40.3272	3182	35.0858	2729	37.2095	2743	35.0606	2753	32.7637	2418	27.3429	2118	30.5323	3295	29.16	2155	38.7586	3058	19.7142	1450	18.217	1372	18.9587	2046	11.9634	924	12.3243	931	12.1881
NewGene_399	--	--	0.417976	51	0.540108	92	0.54962	90	0.820657	124	0.404294	52	0.333285	44	0.183322	25	0.38684	57	0.43493	48	0.23885	32	0.44011199999999995	53	0.342279	42	0.527619	69	0.641032	70	0.538441	66	0.840722	137	0.489693	57	0.40589499999999995	53	0.523841	64	0.570606	72	0.523398	94	1.00677	121	0.8229869999999999	93	0.397356
gene-BCIN_08g01560	BCIN_08g01560	BCIN_08g01560	17.194	1754	9.23258	1329	9.46515	1429	9.10438	1219	6.50725	720	7.40968	818	7.02267	787	7.32745	1010	7.69735	776	7.00657	778	8.69417	951	19.4101	2012	8.10953	896	7.12067	739	9.75823	1063	10.5819	1606	10.2399	1064	18.4188	2043	21.0113	2172	20.53	2173	22.6598	3437	6.48472	704	5.87788	624	6.81741
gene-BCIN_02g08820	BCIN_02g08820	BCIN_02g08820	20.7142	3069	27.142	5674	24.6166	5397	25.2948	4919	22.0763	3544	22.6796	3636	22.676	3690	36.2606	7253	39.161	5734	37.0432	5968	12.9915	2064	21.4783	3233	12.1237	1944	12.577	1896	18.6164	2944	20.0079	4409	18.2784	2759	22.0099	3546	26.1752	3930	25.4354	3910	24.1525	5320	10.7386	1693	9.34294	1440	10.5498
gene-BCIN_09g06040	BCIN_09g06040	BCIN_09g06040	1.36306	67	1.47471	101	1.30889	94	1.10168	71	1.58762	84	1.72553	91	1.19101	64	0.973338	64	1.16021	56	1.02248	54	0.930342	49	1.22197	61	0.622851	33	0.596552	30	1.19499	62	0.867662	63	0.864106	43	1.03059	55	1.13607	56	1.71254	87	1.16001	84	1.64708	86	1.48283	75	2.25948
gene-BCIN_02g05660	BCIN_02g05660	BCIN_02g05660	8.32299	305	9.53931	493	9.01666	489	9.75456	469	6.07197	241	5.8225	231	6.33184	255	7.39221	366	7.15804	260	8.20375	327	3.41027	134	8.62375	321	3.02703	120	3.27196	122	5.45915	214	5.60497	306	3.95253	148	9.28598	370	7.47894	278	7.06836	269	8.08928	441	9.4959	370	11.1472	425	9.86852
gene-BCIN_03g05560	BCIN_03g05560	BCIN_03g05560	0.438556	24	0.467964	36	0.230973	19	0.354442	25	0.374655	22	0.229439	14	0.324894	19	0.173662	13	0.118379	7	0.150394	9	0.29605	17	0.606594	33	0.384017	23	0.226794	13	0.541041	31	0.160404	13	0.306917	17	0.42006	25	0.371128	20	0.31817	18	0.477869	38	0.196863	12	0.202009	12	0.362524
gene-BCIN_09g06550	BCIN_09g06550	BCIN_09g06550	2.67609	200	3.12987	329	3.03159	334	3.24119	317	3.66853	296	2.91515	235	3.03764	249	3.08415	310	3.54579	261	3.42129	277	2.99517	239	2.7077	205	2.85239	230	3.25454	247	4.22807	336	3.27881	363	3.56635	271	2.14784	174	3.44414	260	3.62219	280	2.53368	281	3.09325	245	2.74311	213	3.25686
gene-BCIN_12g06580	BCIN_12g06580	BCIN_12g06580	3.92909	102	5.32526	195	6.09028	234	5.96831	203	10.0321	282	10.6399	299	10.0866	288	4.19789	147	4.5224	116	4.81916	136	4.7685	133	2.85765	76	5.81587	164	4.82065	128	3.26795	91	5.53461	214	4.6828	124	3.40309	96	3.43978	91	5.02313	136	4.34202	168	12.887	356	11.448	309	11.7608
gene-BCIN_12g04070	Bcpop5	Bcpop5	3.14115	76	2.04047	69	1.53697	55	1.80417	57	2.35391	61	2.03344	53	2.79595	74	3.39859	110	2.64747	63	3.74476	98	1.24947	33	2.45333	60	1.41698	37	1.66328	41	1.56617	40	2.6743	96	2.54345	62	2.801	73	2.21931	54	2.68781	67	2.84438	102	4.18261	107	2.84564	71	3.29743
NewGene_84	--	--	4.39621	298	22.9083	2188	24.2232	2427	22.6918	2016	11.2061	822	11.5517	846	11.5024	856	11.1884	1023	12.6428	846	12.4727	918	8.62909	627	4.04941	279	8.56855	628	9.30264	641	11.4788	830	10.148	1022	12.2306	844	3.93859	290	4.8373	332	4.5044	317	3.89396	392	11.6631	840	12.1387	855	12.3529
gene-BCIN_13g04340	BCIN_13g04340	BCIN_13g04340	2.33503	212	3.14714	403	3.00904	404	3.17433	378	1.36544	134	1.95302	192	1.43123	143	3.58272	438	3.26586	293	3.65494	360	1.38333	135	2.36406	218	1.35842	134	1.16503	108	1.18406	115	1.44265	195	1.44942	134	2.27967	225	2.06834	190	2.08823	197	1.74372	235	2.49971	241	2.75693	260	2.01444
gene-BCIN_03g07120	Bcrps12	Bcrps12	882.735	20093	257.773	8280	271.06	9131	277.831	8301	654.462	16141	667.748	16447	664.019	16602	966.218	29694	907.658	20419	1123.16	27803	801.922	19569	846.514	19574	707.48	17427	696.211	16120	826.577	20082	890.318	30144	678.807	15740	1030.37	25504	1116.59	25758	1250.03	29523	1484.64	50249	451.644	10941	349.791	8284	398.01
gene-BCIN_13g05840	BCIN_13g05840	BCIN_13g05840	0	0	0	0	0	0	0	0	0	0	0	0	0	0	0	0	0.032514	2	0	0	0	0	0	0	0	0	0	0	0	0	0	0	0	0	0	0	0	0	0	0	0	0	0.077578	5	0	0	0
gene-BCIN_02g06350	BCIN_02g06350	BCIN_02g06350	13.7116	649	4.96568	332	4.96941	348	4.44329	276	13.6634	700	14.6712	751	11.8014	613	5.69464	364	5.43071	254	6.71494	346	21.9499	1113	15.9626	767	20.1101	1029	20.6758	995	23.4289	1183	30.4987	2145	23.4033	1128	16.7025	859	13.6949	657	14.2909	702	13.9678	982	5.5151	278	5.57871	275	5.30684
gene-BCIN_05g07460	Bcsmx2	Bcsmx2	55.9764	1070	19.8105	535	21.519	609	22.6378	568	48.8895	1013	52.1492	1079	52.6631	1106	48.4465	1251	39.5354	747	51.8	1077	46.5582	954	51.8028	1006	40.6397	841	36.751	715	42.1541	860	43.4526	1236	39.4523	769	58.403	1214	44.5026	862	51.9884	1031	53.7486	1528	45.0663	917	55.2331	1099	44.0813
NewGene_1710	--	--	0.236121	10	0.031743	2	0.202824	13	0	0	0	0	0.065448	3	0.197591	10	0.041472	3	0	0	0.12705	6	0	0	0.379312	17	0.076082	4	0.027911	2	0.044332	2	0	0	0.04707	3	0.237589	11	0	0	0.121916	6	0.039035	3	0.044465	2	0.038508	2	0.29909
gene-BCIN_05g06400	BCIN_05g06400	BCIN_05g06400	16.4722	1332	5.30155	605	5.86872	702	5.84423	620	20.7274	1815	20.4073	1785	22.7974	2024	16.089	1756	15.6888	1254	16.9406	1489	5.5878	485	16.1349	1325	5.87276	514	5.0858	419	11.412	985	11.6392	1400	10.2236	842	16.3773	1440	20.1286	1649	17.9989	1510	19.9468	2397	6.3343	545	6.19306	521	6.81152
gene-BCIN_06g04210	BCIN_06g04210	BCIN_06g04210	0	0	0.11582	9	0.125552	10	0.225532	15	0.036972	3	0.144639	8	0.15257	9	0.074317	6	0.058502	3	0.202349	11	0.093169	5	0.152872	8	0	0	0.097143	5	0.089576	5	0.329081	25	0.137638	7	0.066399	4	0.233349	12	0.22372	12	0.053929	5	0.225233	12	0.154367	9	0.079793
NewGene_1271	--	--	0.640647	30	0.132761	11	0.084854	7	0.039121	3	0.108932	7	0.047551	3	0	0	0	0	0.10596	7	0.142551	10	0	0	0.311634	19	0	0	0.107821	7	0.135835	9	0	0	0.134556	8	0.556018	32	0.190064	11	0.138132	9	0.164401	14	0.15670299999999998	10	0.255778	11	0.248461
gene-BCIN_02g08770	Bcpks12	Bcpks12	0.946505	240	1.26723	451	1.52904	572	1.4628670000000001	485	1.08701	298	1.24467	341	1.15404	321	1.18117	404	1.14785	288	0.894304	246	0.682239	185	0.762988	196	0.721122	198	0.784823	202	0.766385	207	0.864815	326	0.88688	229	0.71832	198	0.959355	246	0.895796	235	0.985862	371	0.814143	220	0.633989	167	0.768305
gene-BCIN_07g00760	BCIN_07g00760	BCIN_07g00760	46.6948	9969	88.4981	26661	89.094	28148	90.4314	25341	53.6658	12414	57.5429	13293	58.2381	13657	58.1505	16761	62.5951	13207	50.6913	11769	45.452	10403	50.3235	10914	50.4554	11657	49.2307	10691	38.3297	8734	33.4459	10621	46.9172	10204	38.3643	8907	54.1252	11711	49.0195	10859	40.9163	12989	39.0523	8873	44.5789	9902	42.6384
gene-BCIN_04g03390	BCIN_04g03390	BCIN_04g03390	9.04757	861	15.5029	2076	15.937577000000001	2241	15.674804000000002	1954	11.4516	1177	9.87279	1012	9.7383	1016	13.2809	1706	12.5187	1174	13.281	1372	11.4876	1172	10.4162	1007	10.7572	1106	12.9845	1257	10.367833000000001	1054	11.4368	1620	9.05933	879	10.678261000000001	1106	7.14644	690	7.514742999999999	739	8.76481	1241	19.009064000000002	1919	17.181	1698	15.2281
gene-BCIN_12g00570	BCIN_12g00570	BCIN_12g00570	6.06079	132	20.072	617	17.4733	563	20.7648	594	6.37488	151	5.50332	130	6.16491	148	6.36531	188	5.8964	127	6.36797	151	10.6361	249	4.53563	101	14.1825	334	14.4298	320	12.7829	297	14.1134	457	13.8701	308	5.33094	127	7.98864	177	8.85132	200	6.8573	222	19.1783	445	17.0092	386	18.3321
NewGene_2538	--	--	0.224952	5	0.038596	2	0	0	0.042721	2	0.323018	8	0.138492	4	0	0	0.070416	2	0.094238	2	0	0	0	0	0.131974	3	0	0	0.136871	3	0.055557	2	0.094033	3	0.174003	4	0.198568	5	0.135788	3	0.253765	6	0.399446	13	0.054814	2	0.09293	2	0
gene-BCIN_11g01580	BCIN_11g01580	BCIN_11g01580	12.398	411	8.29134	388	8.13858	399	9.03384	393	9.23541	332	10.5135	377	11.5955	422	14.7385	659	13.2796	435	14.9912	540	9.41523	335	11.5253	388	8.22201	295	7.12043	240	9.02016	319	9.11943	450	8.35285	282	13.8184	498	11.659	392	13.2802	457	16.4508	810	11.0511	390	10.8653	375	9.61181
NewGene_917	--	--	2.1189999999999998	208	14.3855	2167	13.886	2233	15.5836	2169	15.3474	1759	13.5183	1653	14.7441	1713	11.622041999999999	1571	12.3153	1240	11.484252999999999	1228	2.88693	300	2.5333419999999998	137	2.8330409999999997	325	2.47542	264	3.3938	343	3.42405	476	3.0922199999999997	311	1.99263	188	2.87213	156	3.52131	198	3.4315	398	10.3072	974	11.026	1015	10.7145
gene-BCIN_10g00140	BCIN_10g00140	BCIN_10g00140	21.0938	1133	21.2374	1609	21.3608	1698	22.294	1571	7.54452	439	6.47226	376	7.74504	457	7.75687	563	8.42151	447	8.75026	511	11.2695	649	20.2339	1104	11.2596	655	15.0573	823	4.5876	263	3.66639	293	3.03197	166	28.452	1661	8.28159	451	8.52769	475	8.74303	698	19.7688	1130	15.2798	854	19.4835
gene-BCIN_12g05190	BCIN_12g05190	BCIN_12g05190	66.9812	2836	25.8112	1543	27.6202	1731	26.5001	1473	52.7727	2421	51.9453	2380	52.7622	2454	45.466	2599	40.6553	1702	47.6083	2193	37.4079	1698	65.3165	2810	36.3647	1667	31.9251	1375	58.0523	2624	59.7132	3761	52.3484	2258	79.3107	3652	70.1432	3010	76.2951	3352	84.1971	5301	31.5258	1421	30.8656	1360	29.8555
gene-BCIN_10g05460	Bcret2	Bcret2	65.9307	4505	26.6355	2569	27.9344	2825	25.3696	2276	59.9149	4436	65.5449	4846	61.4379	4611	60.0996	5544	62.0063	4187	61.9737	4605	58.1164	4257	66.2401	4598	54.1213	4002	50.4698	3508	65.4174	4771	62.6335	6366	60.3981	4204	72.813	5410	79.7743	5524	82.4993	5849	93.5288	9502	41.2873	3002	41.6143	2958	40.36
gene-BCIN_11g00580	BCIN_11g00580	BCIN_11g00580	10.0537	759	6.39464	682	6.07624	679	6.66081	660	7.87455	645	8.54849	699	7.6702	636	4.7226	482	4.84355	362	4.85859	399	5.60993	454	11.7136	899	4.70617	385	5.3814	414	4.737	382	4.96922	558	4.94672	381	11.4779	943	7.34434	562	7.08494	555	7.18605	807	4.58255	369	5.47882	431	4.69503
gene-BCIN_07g05700	Bcmrh4	Bcmrh4	5.41297	607	5.31192	840	5.06315	840	4.79706	706	8.09384	983	8.4165	1021	8.67322	1068	9.30175	1408	8.37159	928	8.83274	1077	5.63253	677	5.7484	655	5.60806	681	5.82331	664	5.71993	685	5.07249	846	5.5685	636	5.30517	647	6.19806	704	6.67491	777	6.22236	1037	6.55516	782	5.96126	695	6.3179
gene-BCIN_09g04500	BCIN_09g04500	BCIN_09g04500	1.73746	100	1.02547	83	0.915584	78	1.27652	96	1.74769	109	1.0048	63	1.25034	79	1.64137	127	1.64198	93	1.47613	92	1.71824	106	1.88998	110	1.71648	107	1.54989	91	1.33986	82	1.45454	124	1.56156	92	2.0041	125	1.76823	103	2.1199	126	1.89775	162	0.942644	58	1.01078	61	0.92051
gene-BCIN_13g04000	BCIN_13g04000	--	12.8317	772	65.1275	5530	62.8573	5597	59.0243	4662	50.2118	3274	49.7218	3237	47.2769	3125	64.8163	5265	69.1673	4113	60.561	3963	15.6825	1012	12.7038	777	14.4432	941	13.6273	834	13.9319	895	22.926	2052	17.2109	1055	12.5345	821	19.3774	1182	17.3315	1082	18.4991	1655	97.734	6258	97.0656	6076	89.5496
gene-BCIN_03g08090	Bcztf1	Bcztf1	3.88504	294	10.4055	1109	9.28171	1037	9.94006	985	3.79593	311	4.15454	340	4.48615	372	4.21014	430	3.53163	264	3.48251	286	5.0197	407	3.98314	306	4.69058	384	5.14796	396	5.57191	449	4.73187	532	4.54127	350	4.7236	388	3.77439	289	3.94694	310	4.52858	509	6.77672	545	7.10227	558	7.18548
gene-BCIN_01g05770	BCIN_01g05770	BCIN_01g05770	13.9309	694	26.8962	1890	24.2864	1790	26.6301	1741	7.77544	420	7.69883	415	8.35341	457	9.12387	614	10.83	533	10.831	587	8.88788	475	14.3062	724	8.04019	434	9.33532	473	11.7868	627	11.9201	883	12.4132	630	13.2197	716	16.8471	850	16.1812	836	13.7267	1017	30.3234	1607	29.5126	1529	30.3004
gene-BCIN_03g01140	BCIN_03g01140	BCIN_03g01140	6.44863	761	19.3093	3166	20.176589999999997	3476	19.0048	2915	10.521118999999999	1311	10.7604	1342	10.5362	1334	14.4712	2262	15.145	1731	13.507857000000001	1706	5.54634	692	8.25278	980	5.1745149999999995	653	5.39939	642	5.82538	719	7.59358	1318	6.25005	736	7.46308	945	6.8431560000000005	814	8.089341000000001	986	7.78131	1354	17.989	2235	19.8705	2404	19.0567
gene-BCIN_12g00380	BCIN_12g00380	BCIN_12g00380	5.04344	245	6.0784	416	6.56658	471	6.47617	412	4.82125	253	5.21858	274	4.19935	224	2.82791	185	3.98547	191	3.43773	181	2.6304	137	5.79371	285	3.20328	168	2.66972	132	3.35181	174	3.28429	237	2.83395	140	7.18443	379	3.20506	158	4.17753	210	3.1273	226	7.91509	408	8.8361	445	8.40811
NewGene_945	--	--	0.473709	38	0.298294	34	0.499904	59	0.284146	30	0.351977	30	0.647842	56	0.444017	39	0.348356	37	0.287476	23	0.273085	24	0.259648	22	0.380924	31	0.592472	51	0.430189	35	0.430784	37	0.372676	44	0.514627	42	0.375066	33	0.464229	37	0.703086	58	0.393264	46	0.333751	28	0.714956	59	0.606204
NewGene_209	--	--	0	0	0.145916	11	0.356011	23	0	0	0.596046	34	0.577901	27	0.28563099999999997	18	0.205984	12	0.253219	14	0.355555	20	0	0	0	0	0	0	0.089299	5	0.040852	3	0.15046299999999999	12	0	0	0	0	0	0	0.127054	8	0.028164	3	0.346763	19	0.256306	14	0.464117
gene-BCIN_06g01290	Bcphy3	Bcphy3	2.80653	493	2.98627	740	3.36561	874	3.38112	779	2.49254	474	2.80487	533	2.96347	572	2.31207	548	2.11591	367	2.00749	384	2.14679	404	2.9322	523	1.76085	335	2.01426	360	2.30022	431	1.89828	496	2.57379	461	2.16596	414	2.83394	504	2.34334	427	2.18965	572	2.18745	409	2.6111	477	2.28811
gene-BCIN_05g02680	Bctrr1	--	27.077	1590	38.9591	3227	42.9104	3728	41.0758	3165	67.7114	4307	67.7573	4304	69.0404	4451	60.3763	4785	56.0836	3254	61.6677	3937	35.045	2206	28.6368	1708	33.0657	2101	31.0641	1855	47.2514	2961	50.5775	4416	45.6123	2728	35.6232	2274	35.7488	2127	37.4134	2279	45.7683	3995	50.471	3153	50.0563	3057	44.0618
gene-BCIN_01g05950	BCIN_01g05950	BCIN_01g05950	25.8728	1176	14.2105	912	14.4758	974	15.0956	901	18.1999	897	18.1718	894	18.7482	936	14.2742	876	13.0367	586	15.585	771	15.7877	770	25.5659	1181	13.0451	642	12.5568	581	16.6116	806	15.4787	1047	14.2176	659	27.6932	1369	20.2223	932	21.1436	998	24.1349	1632	23.1361	1120	21.7079	1027	18.3569
NewGene_2201	--	--	0.697261	57	0.857159	121	0.513291	82	0.544404	76	1.6448	189	1.6551	154	1.40384	166	1.02581	149	1.50641	154	1.10491	130	0.482654	56	0.815655	89	0.634564	74	1.00221	108	0.651308	75	0.485494	77	0.77462	69	0.633951	73	0.787763	86	0.821447	92	0.767637	123	0.7165830000000001	81	0.816813	70	0.970892
gene-BCIN_06g00320	BCIN_06g00320	BCIN_06g00320	1.49984	91	4.61386	396	5.04091	456	4.62492	371	1.33974	87	1.60989	104	1.40498	94	1.54775	128	1.7040669999999998	101	1.56061	104	1.97818	129	1.50265	93	1.80915	120	1.35436	85	2.68443	175	2.41381	219	2.75138	171	1.34656	90	1.56811	98	1.86044	119	1.73689	157	3.4360929999999996	223	2.46765	158	3.26293
gene-BCIN_09g07000	BCIN_09g07000	BCIN_09g07000	22.9522	2229	22.2424	3048	21.0398	3024	23.2161	2959	24.5792	2586	28.4665	2991	27.2601	2908	46.0855	6042	48.5331	4658	42.8205	4522	14.2632	1485	22.5361	2223	12.6798	1333	11.1309	1100	16.3374	1694	15.6198	2256	16.5941	1642	21.038	2222	25.9841	2557	26.2136	2641	24.3722	3519	24.5157	2534	25.4222	2569	24.129
gene-BCIN_08g02430	BCIN_08g02430	BCIN_08g02430	84.2292	3145	19.6959	1038	19.6632	1087	20.139	987	42.222	1708	37.5871	1519	34.6159	1420	33.9916	1714	35.7834	1321	37.4969	1523	48.2377	1931	91.7582	3480	38.4689	1554	36.3935	1382	42.8272	1707	50.2265	2789	42.7856	1627	95.1389	3862	71.0602	2689	77.933	3019	86.7355	4815	31.0054	1232	31.0084	1205	24.8206
gene-BCIN_01g02620	BCIN_01g02620	BCIN_01g02620	41.0064	2497	23.4178	2096	23.0539	2175	24.801769999999998	2032	44.3107	2957	43.5973	2889	45.0796	3045	33.9492	2867	31.9475	2008	31.1001	2089	36.1861	2286	43.1009	2626	30.8741	1983	32.2203	1954	35.8995	2320	35.089	3153	30.3185	1894	41.4173	2717	35.4135	2205	35.1591	2205	38.5281	3473	39.513965999999996	2547	34.8897	2229	32.8278
gene-BCIN_06g01130	BCIN_06g01130	BCIN_06g01130	0.240886	13	0.203969	16	0.205915	16	0.219088	16	0.143423	9	0.120031	7	0.085956	5	0.173876	13	0.249667	13	0.25505	15	0.165665	10	0.53365	29	0.094319	6	0.094825	6	0.403074	23	0.267534	21	0.387016	21	0.447146	26	0.367281	20	0.287003	16	0.352569	28	0.281626	16	0.242814	14	0.290602
NewGene_1981	--	--	10.1419	557	3.0253099999999997	245	2.76158	232	3.2063270000000004	235	2.99698	178	4.28875	254	2.94956	183	3.20538	242	2.84632	162	3.30094	197	9.92666	588	10.2304	581	12.0181	714	9.38489	516	9.456354000000001	559	8.933392999999999	741	9.849803999999999	557	10.6091	614	8.52293	471	7.30795	418	6.2867	527	3.36536	199	2.44153	145	2.87543
gene-BCIN_09g04610	BCIN_09g04610	BCIN_09g04610	13.6447	895	3.09178	288	3.60963	353	3.27853	284	4.87034	348	5.496347999999999	389	5.38488	390	2.84296	253	3.7557	245	3.04148	218	17.0703	1203	13.8086	923	14.0342	984	18.950383000000002	1220	11.6305	802	15.3695	1488	11.4917	765	15.3005	1095	9.10879	606	8.88568	607	9.946687999999998	962	4.88518	342	4.5371	311	5.647476999999999
gene-BCIN_12g03240	BCIN_12g03240	BCIN_12g03240	4.13019	338	0.631443	73	0.586797	71	0.54564	59	1.52303	135	1.25412	111	1.66663	150	1.2249	136	0.94197	77	1.27702	114	0.986074	87	4.34235	361	1.15124	102	0.61909	52	0.888129	78	1.20718	147	1.17687	98	4.74386	422	1.85602	154	2.23088	190	2.39748	292	0.640517	56	0.77939	67	0.907435
gene-BCIN_07g05470	BCIN_07g05470	BCIN_07g05470	7.37374	1913	2.37067	868	2.75709	1059	2.7194	927	21.1058	5933	21.898	6148	24.0794	6862	15.9403	5584	14.4178	3697	13.7403	3877	5.72211	1592	7.79814	2056	5.77565	1622	5.22525	1379	5.15092	1427	4.97747	1921	5.53371	1463	7.19918	2031	7.26601	1911	6.84974	1844	6.67829	2577	1.72458	477	1.71427	463	1.63414
gene-BCIN_08g04740	BCIN_08g04740	BCIN_08g04740	0.709034	35	1.72512	119	1.76858	128	1.51084	97	0.774332	41	1.24118	66	0.839735	45	0.676473	45	0.80424	39	1.01577	54	0.225388	12	0.527098	27	0.397432	21	0.275297	14	0.395652	21	0.695715	51	0.624521	32	0.636696	34	0.585134	29	0.579687	30	0.606425	44	2.1915	114	1.56925	80	1.61218
gene-BCIN_10g03460	Bccoy1	Bccoy1	10.3271	1048	6.90312	989	6.91906	1039	7.45602	994	10.294	1132	10.4976	1153	10.2982	1148	11.8332	1622	12.2598	1230	11.4381	1263	8.38346	912	11.0526	1140	6.94369	763	7.09013	732	9.29806	1007	10.543	1592	9.4409	976	12.4929	1379	9.55847	983	12.5595	1323	12.3208	1859	7.66147	828	8.19911	866	7.81621
gene-BCIN_03g01370	BCIN_03g01370	BCIN_03g01370	0	0	0.035026	2	0	0	0	0	0.147501	4	0	0	0.021334	1	0	0	0	0	0	0	0	0	0.102288	3	0	0	0	0	0.075889	3	0	0	0	0	0	0	0	0	0	0	0	0	0	0	0	0	0
gene-BCIN_07g03590	Bcfis1	Bcfis1	35.9616	1327	35.5661	1852	34.9599	1910	35.1811	1704	42.9704	1718	42.0358	1679	39.1363	1587	55.1925	2750	51.3551	1873	62.2305	2498	27.0285	1070	33.9458	1273	23.378	934	23.3389	876	28.2026	1111	30.3192	1665	21.4237	806	39.5104	1586	34.9686	1308	38.2765	1466	39.6001	2173	56.8286	2232	64.4269	2474	53.9181
gene-BCIN_09g03690	BCIN_09g03690	BCIN_09g03690	0.432499	25	0.025968	3	0.071259	6	0.066934	5	0.077191	5	0.190901	12	0.127833	8	0.088619	7	0.129431	8	0.129477	9	0.298909	19	0.378513	22	0.113382	7	0.271694	16	0.5417	33	0.407171	35	0.351854	21	0.134841	9	0.61485	36	0.642036	38	0.460862	39	0.066027	4	0.029202	2	0.087618
gene-BCIN_12g03140	Bcmlh1	Bcmlh1	1.45402	147	1.18491	168	0.972026	145	0.921766	122	0.965454	106	1.0418	114	0.870068	96	0.995516	135	0.890327	89	1.16993	128	0.669829	73	1.14967	118	0.985863	108	0.477856	49	0.579978	63	0.95391	143	0.885377	91	1.27671	140	1.0638	109	1.20713	126	1.31395	197	0.958302	103	1.02577	108	1.09142
gene-BCIN_05g02010	BCIN_05g02010	BCIN_05g02010	0.340076	12	0.198279	10	0.390838	20	0.192445	9	0.490657	19	0.47033	18	0.293219	11	0.086954	4	0.09899	4	0.100936	4	0.163354	6	0.216112	8	0.108487	4	0.372412	13	0.190654	7	0.51711	27	0.44102	16	0.670621	25	0.230145	8	0.599692	22	0.661109	34	0.515197	19	1.35318	48	0.578963
gene-BCIN_13g02000	BCIN_13g02000	BCIN_13g02000	6.87064	506	83.4919	8666	74.0615	8061	69.6507	6725	27.1556	2164	29.2401	2328	27.9355	2257	48.4518	4812	54.0999	3933	46.1455	3691	3.03269	240	7.15339	535	2.41663	193	2.18906	164	3.70556	291	3.10205	340	3.23373	243	5.52001	442	14.6418	1092	15.4093	1176	11.1805	1223	28.3416	2219	29.4397	2253	25.3666
gene-BCIN_04g00860	BCIN_04g00860	BCIN_04g00860	4.66761	390	1.46795	173	1.19432	148	1.40881	155	3.89451	352	3.74628	338	3.44779	316	2.20634	249	2.47504	204	2.86101	260	4.22532	378	4.15148	352	3.78993	342	2.86801	244	2.06227	184	2.27451	283	1.9208	164	3.78108	343	1.96466	166	2.3921	207	1.11487	139	0.923086	82	0.748242	65	1.26509
gene-BCIN_05g00430	BCIN_05g00430	BCIN_05g00430	5.95518	347	4.03412	332	3.64177	314	4.15263	318	6.85541	432	7.93602	500	7.89953	505	6.02453	474	6.23306	359	6.69824	424	3.48585	218	5.2688	312	3.34434	211	2.76146	164	4.4973	280	5.03488	436	3.95117	235	5.98809	379	6.88738	406	5.02133	304	6.17612	535	6.25993	388	5.08234	308	4.99253
gene-BCIN_13g05810	BCIN_13g05810	BCIN_13g05810	352.164	23430	176.908	16610	181.462	17867	179.487	15675	223.532	16114	238.936	17202	232.856	17017	162.088	14561	166.076	10921	151.997	10998	297.304	21206	355.251	24011	270.499	19476	223.107	15099	252.721	17947	269.775	26698	254.236	17231	374.834	27119	387.873	26153	409.226	28250	456.815	45193	199.975	14159	187.545	12982	165.957
gene-BCIN_01g05760	BCIN_01g05760	BCIN_01g05760	1.50539	450	2.39182	1009	2.5164	1113	2.69135	1056	2.77241	898	2.92259	945	3.14363	1032	2.58816	1044	2.721	804	2.3796	773	1.01966	327	1.54196	468	1.27826	414	1.15743	352	1.02798	328	1.11967	498	1.37918	420	1.33425	434	1.40416	426	1.26571	393	1.24022	551	1.04132	331	1.33948	417	1.46182
gene-BCIN_05g08120	BCIN_05g08120	BCIN_05g08120	24.4195	1962	20.323	2304	20.331775999999998	2417	20.7287	2186	22.5916	1967	21.354684000000002	1854	21.9349	1934	18.496937999999997	2007	19.1605	1522	17.2019	1501	16.0435	1381	24.6982	2011	14.4804	1257	12.2602	1000	15.1391	1298	16.7387	1998	17.1788	1407	25.7063	2245	23.5313	1914	21.928413000000003	1828	25.2547	3017	22.0736	1890	20.4856	1712	21.1487
gene-BCIN_06g05810	BCIN_06g05810	BCIN_06g05810	24.9494	2169	12.6952	1558	13.8104	1777	13.8827	1585	22.3815	2109	21.8582	2057	21.8711	2089	22.6938	2664	21.0663	1810	20.7763	1965	23.2852	2171	25.9908	2296	21.3561	2010	20.7993	1840	25.6558	2381	25.323	3275	21.3072	1887	27.9682	2644	24.9845	2202	26.7895	2417	26.8551	3472	19.2156	1778	20.0546	1814	16.7124
gene-BCIN_11g04920	BCIN_11g04920	BCIN_11g04920	1.50908	48	0.652498	29	0.71294	32	0.875962	36	0.707431	23	0.6310960000000001	21	0.996559	34	1.1676	50	1.09431	32	0.95312	33	0.394435	14	2.8584389999999997	87	0.780608	28	0.300308	10	0.618779	20	0.6673	30	0.444126	13	1.7738800000000001	59	0.902733	28	0.966092	30	1.2661	60	0.5617719999999999	19	0.594245	19	0.615191
gene-BCIN_12g04570	Bcerg8	Bcerg8	72.2784	6061	100.146	11851	100.459	12467	94.7722	10432	83.7946	7614	81.556	7401	82.5029	7599	85.7382	9707	89.4886	7417	90.4593	8250	112.946	10154	70.8375	6035	110.037	9986	114.621	9777	121.613	10885	114.533	14286	114.724	9800	67.7015	6174	74.1703	6304	72.5411	6312	68.2123	8506	124.612	11120	123.996	10818	110.179
gene-BCIN_16g02730	BCIN_16g02730	BCIN_16g02730	15.0536	1522	17.9217	2557	18.5925	2782	17.6344	2341	17.7807	1948	17.8817	1957	15.6178	1735	17.3649	2371	16.8795	1687	16.6007	1826	13.4462	1458	15.6474	1608	13.0168	1425	11.853	1219	13.5159	1459	13.8028	2076	12.9895	1338	15.8226	1740	15.8436	1624	14.9569	1570	15.9351	2396	19.9835	2151	18.9805	1997	17.8198
gene-BCIN_13g03830	BCIN_13g03830	BCIN_13g03830	6.65221	1093	8.09114	1876	7.75002	1885	7.59692	1639	6.56175	1168	6.99351	1244	7.86829	1420	6.99328	1552	7.24526	1177	5.59404	1000	3.26146	575	7.71715	1288	3.55451	632	3.04312	509	3.87869	681	3.41666	835	4.59256	769	6.34049	1133	7.40091	1233	6.75412	1152	5.98468	1462	5.5062	963	6.10063	1043	5.7229
gene-BCIN_03g01340	BCIN_03g01340	BCIN_03g01340	0.685203	28	0.437806	25	0.58753	35	0.478217	26	0.657773	29	0.519848	23	0.485773	22	0.257531	14	0.30701	13	0.419579	19	0.368441	16	0.567769	24	0.258121	12	0.359374	15	0.404712	18	0.574985	35	0.512384	21	0.519408	23	0.47452	20	0.415754	18	0.896033	54	0.332283	15	0.294227	13	0.300613
gene-BCIN_01g08420	Bctfb3	Bctfb3	8.47779	441	6.01863	442	5.58897	431	6.56164	448	7.24168	409	7.85774	443	9.07123	519	9.46692	665	7.52531	387	10.1248	573	5.22972	292	8.06754	427	5.03258	284	4.49893	238	3.79733	211	5.54099	429	4.15649	221	8.90323	504	7.13127	376	7.62602	412	9.04636	700	9.23133	511	8.28559	449	5.62324
gene-BCIN_16g01860	BCIN_16g01860	BCIN_16g01860	15.6863	1151	24.2412	2510	23.337	2534	22.7025	2187	23.1927	1844	23.8744	1896	25.1935	2031	21.2143	2102	23.2934	1690	19.0447	1520	34.0047	2675	16.9138	1261	33.595	2668	35.158	2624	25.8808	2027	21.9615	2397	26.0758	1949	13.4259	1072	13.3739	995	13.6369	1039	11.6123	1267	20.6588	1613	20.6091	1574	17.2688
gene-BCIN_08g02860	BCIN_08g02860	BCIN_08g02860	9.75267	669	3.93355	381	5.07238	515	4.62665	417	6.68043	496	6.36008	472	5.5455	418	6.86216	635	7.00229	475	6.84012	510	10.1988	749	10.1168	705	9.05177	672	8.73141	609	9.37568	686	8.78675	896	7.67848	536	12.0462	898	10.0221	696	10.443	743	13.2019	1345	7.18761	524	7.95159	567	6.19041
gene-BCIN_03g02290	BCIN_03g02290	BCIN_03g02290	1.31306	35	2.11067	79	2.23897	88	1.67928	59	2.47802	71	1.6285	47	1.55829	46	1.98395	71	1.94742	51	1.89482	55	0.539663	16	1.10929	30	0.943806	27	0.984733	27	0.972009	28	1.32582	53	0.648476	18	0.946814	28	1.21757	33	1.49666	41	1.34165	53	2.74415	78	3.15807	87	3.55756
gene-BCIN_01g02180	Bcrev3	Bcrev3	2.54713	512	3.3398	947	4.19542	1248	3.60232	950	3.69874	806	3.75245	816	3.82744	845	4.20454	1141	3.95331	785	3.50342	766	2.28607	493	2.29067	468	2.31266	503	2.31307	473	2.12327	456	1.99796	597	2.01416	413	2.56843	562	2.27386	463	2.31349	483	2.11895	633	2.72639	583	3.28331	687	2.54393
gene-BCIN_08g02360	Bctul1	Bctul1	9.81831	1127	8.62056	1396	7.87233	1337	9.69066	1460	10.5632	1313	10.4943	1303	10.0158	1262	9.60164	1487	9.57714	1086	7.77245	970	5.49487	676	9.40409	1096	4.86895	605	4.1123	480	5.57714	683	5.95239	1016	5.97852	699	9.49132	1184	9.28915	1080	8.41911	1002	8.70233	1485	10.4292	1274	9.85724	1177	9.02883
gene-BCIN_13g00540	Bcsnf5	Bcsnf5	22.4024	2024	12.8672	1641	12.6995	1698	13.2901	1576	18.774	1838	17.845	1745	18.4152	1828	20.2691	2473	20.8506	1862	18.2844	1797	16.2026	1570	22.9647	2108	13.5681	1327	13.3163	1224	13.7747	1329	15.5857	2095	14.1514	1303	22.6438	2225	19.1663	1755	18.6114	1745	20.8744	2804	15.3334	1474	16.7652	1576	13.754
gene-BCIN_02g07010	BCIN_02g07010	BCIN_02g07010	4.78181	606	12.5181	2239	11.8149	2216	12.685	2110	7.18801	987	6.87441	943	7.32071	1019	8.08289	1383	8.03074	1006	7.77446	1072	3.23149	439	4.3964	566	3.34204	459	2.99339	386	3.52561	477	4.13636	780	3.34043	432	4.68681	646	6.10716	785	6.0793	800	6.13343	1156	8.47651	1143	8.35097	1101	7.92086
gene-BCIN_08g04110	BCIN_08g04110	BCIN_08g04110	0.430422	44	0.409903	59	0.683836	104	0.569266	77	0.41414	46	0.604086	67	0.428028	48	0.397581	55	0.308991	31	0.223229	25	0.315862	35	0.626951	65	0.443444	49	0.280702	30	0.457776	50	0.430863	66	0.404876	43	0.615281	69	0.542287	57	0.485028	52	0.631822	96	0.508537	56	0.470016	50	0.444569
gene-BCIN_01g08470	BCIN_01g08470	Bfra_000495	22.1499	607	9.84107	381	10.4199	423	8.91574	321	22.3116	662	19.3227	573	19.7152	593	21.1686	783	18.7686	508	25.5078	760	18.4806	543	21.6424	602	17.8441	529	18.2561	509	19.5415	572	21.6996	884	16.604	464	26.6143	793	18.5469	515	22.6865	645	24.6061	1002	19.1592	559	21.2221	605	17.5177
gene-BCIN_14g00540	Bcino1	Bcino1	233.197	18453	254.271	28394	269.389	31547	263.023	27320	212.884	18253	233.885	20027	231.53	20124	210.139	22451	214.471	16773	210.271	18095	180.383	15303	245.891	19766	168.002	14387	168.506	13564	256.625	21675	243.385	28647	264.384	21312	238.506	20523	303.982	24378	281.901	23145	321.943	37881	217.398	18307	209.683	17263	219.057
gene-BCIN_10g00520	BCIN_10g00520	BCIN_10g00520	38.1341	4290	14.0524	2231	14.0939	2347	14.5049	2142	25.9222	3160	26.9999	3287	24.8601	3072	32.4691	4932	33.2154	3693	30.667	3752	24.9416	3008	37.9299	4335	23.1059	2813	20.1534	2306	20.5937	2473	25.2581	4227	23.0312	2640	36.4534	4459	39.0118	4448	40.4216	4718	40.1877	6722	17.7201	2122	19.3591	2266	16.604
gene-BCIN_05g03090	BCIN_05g03090	BCIN_05g03090	85.6236	5351	143.17	12625	144.503	13363	143.963	11809	54.8268	3713	55.1764	3731	52.8446	3628	65.3339	5513	63.446	3919	57.2308	3890	32.5191	2179	87.9354	5583	32.4737	2196	27.4504	1745	37.3014	2488	40.9377	3806	38.2362	2434	84.3822	5734	66.3843	4204	57.3956	3722	62.2946	5789	111.771	7433	115.303	7497	98.9189
gene-BCIN_05g07060	Bcdld1	Bcdld1	16.1434	1247	4.45648	486	4.54645	520	4.32093	439	9.06577	759	9.32281	780	8.45008	717	9.31059	971	9.23683	706	8.33748	701	12.9018	1069	16.0643	1261	10.9752	918	10.0516	790	10.7866	890	11.495	1321	10.8484	854	18.434	1549	15.6059	1222	17.0116	1364	21.8443	2509	8.96211	737	8.14488	655	7.00238
NewGene_1408	--	--	0.361688	39	0.37771	62	0.290818	51	0.245659	38	0.380815	48	0.758826	93	0.497305	60	0.24399	39	0.373754	28	0.350835	45	0.212305	27	0.275138	33	0.308249	39	0.2564	31	0.116903	15	0.313751	52	0.37188099999999996	43	0.295439	38	0.392555	47	0.312935	38	0.368786	64	0.729384	70	0.37927	43	0.478923
gene-BCIN_03g08790	BCIN_03g08790	BCIN_03g08790	0.476174	33	0.34714	34	0.113427	12	0.358335	33	0.125219	10	0.047298	4	0.205855	16	0.192682	18	0.233031	16	0.13368	11	0.188711	14	0.419587	30	0.262794	20	0.080694	6	0.171084	13	0.456134	47	0.291783	21	0.576124	44	0.436922	31	0.442078	32	0.463307	48	0.227037	17	0.095323	7	0.079343
NewGene_2535	--	--	0.173106	12	0.109952	10	0.225182	22	0.077672	7	0.438223	31	0.804662	56	0.825946	59	0.330552	28	0.151432	10	0.321374	23	0.097328	7	0.333263	18	0.175486	13	0.153966	11	0.351862	25	0.383925	37	0.300867	20	0.267826	19	0.32596	22	0.278492	19	0.439435	42	0.428541	30	0.242747	17	0.308852
gene-BCIN_06g07530	BCIN_06g07530	BCIN_06g07530	0.725899	49	1.20776	115	0.918107	91	1.16396	103	0.902049	66	0.79044	58	1.07419	80	0.758634	69	0.602601	40	0.660971	49	0.800716	58	0.521681	36	0.602876	44	0.859949	59	0.863562	62	0.894967	90	0.834851	57	0.695188	51	1.20098	82	0.897268	63	0.877252	88	0.885221	64	1.16881	82	1.52093
gene-BCIN_14g02340	Bcdmc1	Bcdmc1	0.559573	34	0.287108	26	0.387907	36	0.182781	15	0.519533	35	0.609724	41	0.28591500000000003	20	0.382737	33	0.428237	27	0.5054	34	0.27193	19	0.44012	28	0.217378	15	0.291884	19	0.406714	27	0.403399	38	0.347131	22	0.294066	20	0.390458	25	0.470433	31	0.353094	33	0.16659600000000002	12	0.476851	31	0.242656
gene-BCIN_13g05340	BCIN_13g05340	BCIN_13g05340	10.3853	536	9.62771	702	9.11731	697	10.6217	720	9.16725	513	9.3315	522	8.4142	477	8.85423	617	9.75615	498	7.96985	448	7.76524	430	10.0118	525	7.24244	405	7.91813	416	8.26136	456	9.31521	716	7.74135	407	10.3196	580	8.97998	470	9.08838	487	9.4734	727	12.5102	688	11.1051	597	12.093
gene-BCIN_05g00370	BCIN_05g00370	BCIN_05g00370	31.6923	1875	33.258	2777	33.6319	2945	35.6886	2772	33.976	2178	33.547	2148	35.4766	2306	40.5211	3237	40.9221	2393	39.4337	2538	26.3291	1670	33.8319	2034	23.5821	1510	20.6372	1242	26.3572	1665	29.6999	2614	28.3398	1708	35.1092	2259	35.5782	2134	35.5055	2180	42.6437	3752	37.2363	2345	37.9774	2338	31.838
gene-BCIN_08g00600	Bcmvp1	Bcmvp1	26.3049	2560	14.8493	2040	15.4858	2231	15.019836999999999	1919	23.984719000000002	2529	24.5082	2582	24.1433	2581	21.9953	2890	22.7392	2188	19.7456	2091	15.815	1650	23.636	2337	14.2125	1497	15.504824000000001	1535	15.410181000000001	1602	15.6538	2267	14.271885000000001	1416	24.6848	2613	18.2916	1804	17.156209999999998	1733	20.029459000000003	2899	16.9353	1754	17.0116	1723	15.1727
gene-BCIN_15g01570	BCIN_15g01570	BCIN_15g01570	21.1861	2412	13.3915	2151	13.2136	2226	14.7576	2205	17.1928	2121	16.5519	2039	17.2803	2161	14.702	2260	15.994	1800	13.9603	1728	14.1015	1721	22.2206	2570	13.5199	1666	13.7399	1591	12.9765	1577	14.3911	2437	12.4178	1440	23.2867	2882	17.9115	2066	18.2911	2160	19.6631	3328	16.3661	1983	17.6015	2085	17.4506
gene-BCIN_01g10080	BCIN_01g10080	BCIN_01g10080	3.20946	271	3.81309	455	4.24332	531	4.28658	476	2.30127	211	2.34357	215	2.13097	198	4.07292	465	3.88163	324	3.66908	337	2.69373	244	3.21224	276	2.78476	255	3.13887	270	2.8147	254	2.46648	310	2.46139	212	3.31233	305	1.99445	171	2.55087	224	3.03679	382	6.10228	549	6.52462	574	5.42987
gene-BCIN_02g06060	BCIN_02g06060	--	505.301	12081	148.858	5023	148.351	5249	147.888	4641	284.029	7358	300.551	7776	301.732	7924	477.067	15399	424.456	10030	502.249	13059	330.046	8459	495.183	12027	288.944	7476	276.29	6719	342.33	8736	377.977	13442	295.601	7199	588.047	15288	508.849	12329	566.346	14049	680.005	24174	216.599	5511	211.597	5264	200.562
gene-BCIN_01g10920	BCIN_01g10920	BCIN_01g10920	10.7798	1102	14.1349	2039	14.522	2197	13.2914	1784	13.8693	1537	13.2494	1466	14.5873	1638	12.0749	1667	12.4331	1256	10.7803	1199	5.94932	652	10.2531	1065	5.34693	592	5.22508	544	5.50056	601	6.3096	960	5.21683	544	11.3789	1265	9.31036	965	8.55906	908	8.36256	1272	12.2719	1335	12.5905	1339	11.3927
gene-BCIN_16g02040	Bcsec8	Bcsec8	12.9146	1741	12.983	2470	12.2251	2439	12.6586	2240	15.9817	2334	15.4443	2253	14.9947	2220	16.0232	2916	16.2751	2168	13.9235	2041	7.97874	1153	12.7163	1742	8.09902	1182	8.35714	1146	10.2689	1478	10.0634	2018	9.98355	1371	12.8932	1890	11.7966	1612	11.6421	1629	12.2336	2452	9.51326	1365	10.696	1500	9.05233
gene-BCIN_07g06830	BCIN_07g06830	BCIN_07g06830	1.04664	143	2.55625	493	2.49173	504	2.35261	422	2.90816	430	3.00577	444	3.28055	492	1.8126	334	2.09796	283	1.88575	280	0.733356	108	1.02841	143	0.415455	62	0.528733	74	1.16165	170	1.05451	215	1.32478	185	0.877132	131	0.923179	128	0.695286	99	0.766592	156	1.73715	253	1.83867	262	1.54651
gene-BCIN_11g03880	BCIN_11g03880	BCIN_11g03880	17.3604	548	4.74291	212	4.73459	222	5.06086	210	9.65006	331	9.51589	326	7.45886	259	7.26063	310	7.43371	232	10.1847	350	9.05917	307	17.1948	552	7.56385	259	7.57573	244	7.92413	267	9.94519	467	8.4245	271	17.278	594	13.4183	430	13.8521	454	14.8158	696	10.1701	342	8.28742	273	6.40309
gene-BCIN_13g03490	BCIN_13g03490	BCIN_13g03490	6.1361	856	4.04324	796	4.23889	875	4.18544	766	7.99695	1208	7.97697	1203	8.19134	1254	8.10412	1525	9.00869	1241	7.56187	1147	4.62007	691	7.32451	1037	4.39865	664	4.49769	638	3.68146	548	4.42038	917	3.95896	563	6.60906	1002	4.99826	706	5.31609	769	6.06938	1258	5.25135	779	5.55705	806	6.01108
gene-BCIN_05g03810	BCIN_05g03810	BCIN_05g03810	0.173741	10	0.372649	30	0.437567	37	0.432478	32	0.156381	10	0.316515	20	0.251449	16	0.310868	24	0.153077	9	0.461371	29	0.135442	9	0.188539	11	0.17478	11	0.096494	6	0.268384	16	0.229031	20	0.237369	14	0.288139	18	0.149402	9	0.257557	15	0.425851	36	0.292971	18	0.200278	12	0.295282
gene-BCIN_01g06160	BCIN_01g06160	BCIN_01g06160	1.27656	63	1.20397	84	1.17447	86	1.36835	88	0.882738	47	0.788324	42	0.826361	45	0.447106	30	0.536062	26	0.487667	26	0.629825	34	0.816234	41	0.564371	30	0.356745	18	1.06143	56	1.23235	90	0.680866	34	1.29586	69	1.41143	70	1.31765	67	1.37994	101	1.1363	60	0.722335	37	1.27759
gene-BCIN_08g03370	Bcnup192	Bcnup192	10.6797	2155	5.33804	1520	5.95634	1779	5.84051	1547	9.6994	2121	10.4825	2289	10.5169	2331	10.3254	2813	9.83899	1963	9.99644	2194	7.07137	1530	10.4235	2137	7.0927	1549	6.47477	1329	6.98546	1505	6.45369	1937	6.80562	1399	10.5852	2323	9.96237	2038	9.77899	2048	10.7666	3231	6.42576	1380	6.73663	1415	6.61002
gene-BCIN_06g04670	BCIN_06g04670	BCIN_06g04670	37.2423	1775	6.1017	411	6.40624	452	5.51428	345	53.4891	2761	52.093	2686	50.2417	2629	45.6097	2934	44.0232	2073	46.2866	2398	11.6198	594	32.8258	1589	10.4203	538	12.9365	627	8.78603	447	10.7479	762	10.1587	493	34.0719	1765	27.6802	1337	28.8976	1429	23.4469	1661	7.864	399	7.9607	395	8.39902
gene-BCIN_10g04760	BCIN_10g04760	BCIN_10g04760	0	0	0	0	0	0	0	0	0	0	0	0	0	0	0	0	0	0	0	0	0	0	0	0	0	0	0	0	0	0	0	0	0	0	0	0	0	0	0	0	0	0	0	0	0	0	0
NewGene_176	--	--	0.207853	11	0.30648	22	0.50082	38	0.438327	30	0.453901	25	1.08644	60	1.22078	68	0.452621	31	0.797987	40	0.431466	24	0.329891	18	0.407671	21	0	0	0.423232	22	0.644875	35	0.562788	43	0.338035	18	0.376355	21	0.440302	23	0.832125	44	0.072027	6	2.08214	112	0.809571	43	1.44277
NewGene_1392	--	SS1G_04938	37.8581	1056	49.0087	1929	43.1535	1781	46.0002	1684	79.129	2391	69.9581	2111	71.5574	2192	53.0957	1999	46.8597	1292	60.5726	1837	49.4721	1479	38.3774	1087	54.2015	1636	50.2328	1425	61.6691	1836	53.5733	2222	52.1896	1483	37.939	1151	41.5682	1175	38.5876	1117	37.4533	1553	61.9615	1839	70.7029	2051	54.2791
gene-BCIN_03g08430	BCIN_03g08430	BCIN_03g08430	1.01093	81	0.935874	105	0.86466	102	0.654976	69	1.67103	144	1.86032	160	1.49618	131	1.39907	150	1.14629	90	0.832877	72	1.05024	90	1.26899	103	0.745075	64	0.905849	73	0.868614	74	0.861631	102	0.896709	73	1.28276	111	1.26916	102	1.01171	84	1.1839	140	0.562087	48	0.976534	81	1.1638
gene-BCIN_11g05900	BCIN_11g05900	BCIN_11g05900	592.588	19533	231.901	10787	233.421	11387	237.115	10260	539.495	19268	567.989	20259	567.439	20545	716.148	31872	679.979	22152	780.938	27995	533.486	18852	559.857	18747	483.062	17231	441.739	14811	532.676	18741	583.826	28625	486.624	16340	654.624	23464	691.073	23086	712.842	24380	844.253	41380	353.838	12412	361.776	12407	316.734
gene-BCIN_11g00990	BCIN_11g00990	--	32.9445	1374	23.6362	1391	25.8512	1596	23.6447	1295	31.792	1437	30.2375	1365	30.0022	1375	37.7065	2123	38.8576	1602	40.7921	1850	37.3667	1671	36.3059	1538	33.1443	1496	33.7836	1433	36.6276	1631	42.0421	2608	31.7837	1350	37.7952	1714	40.9323	1730	43.4779	1881	50.6143	3138	35.1693	1561	34.1612	1482	32.3786
gene-BCIN_16g02910	Bcmed6	Bcmed6	10.1884	605	13.6251	1141	11.7672	1034	13.7699	1073	18.7933	1209	18.5713	1193	17.4913	1141	17.7336	1421	16.9738	996	18.0287	1164	9.46289	602	9.8532	594	9.3053	598	8.95119	541	10.7989	684	11.0381	975	8.37172	507	10.9708	708	11.2529	677	10.7633	663	10.5671	933	16.5835	1048	14.6752	906	15.1369
gene-BCIN_15g05430	Bcarg2	Bcarg2	7.02109	804	7.71654	1247	8.05826	1365	8.45774	1271	7.66633	951	6.7169	832	5.72107	720	6.53682	1011	6.2664	709	5.98988	746	4.95693	609	6.93626	807	5.49837	682	5.21085	607	5.19332	635	6.35549	1082	5.05958	590	7.57292	943	6.71768	780	6.9854	830	8.00953	1364	8.63962	1053	8.34579	994	8.89863
gene-BCIN_01g05820	BCIN_01g05820	BCIN_01g05820	6.86562	460	5.66639	536	6.74836	669	6.31926	556	39.3528	2856	39.4822	2861	45.7005	3362	21.8204	1973	20.0476	1327	21.3897	1558	9.73378	699	6.94317	473	10.8956	790	9.59823	654	14.9817	1071	16.6809	1662	15.6195	1066	6.45601	471	4.40989	300	5.31548	370	4.5424	453	6.61577	472	6.95987	485	6.72474
gene-BCIN_12g01010	BCIN_12g01010	BCIN_12g01010	318.238	7848	251.838	8764	231.162	8436	247.299	8005	865.754	23132	797.14	21270	756.269	20484	1106.33	36834	969.04	23617	1178.43	31602	157.775	4171	264.717	6632	147.978	3949	150.815	3783	200.708	5283	197.564	7247	153.037	3845	321.122	8611	370.555	9261	378.355	9681	295.584	10838	196.994	5170	212.053	5441	206.117
gene-BCIN_02g06580	BCIN_02g06580	BCIN_02g06580	4031.8	334183	7991.7	934779	7844.52	962242	7838.82	852867	6095.26	547412	6354.25	569919	6267.75	570638	5225.62	584805	5557.28	455253	5014.09	451981	7803.28	693395	3942.15	331939	8103.06	726834	8013.63	675650	7563.44	669139	7395.43	911789	8128.45	686329	3745.77	337618	5415.81	454936	5270.97	453315	4699.36	579197	6033.46	532196	5951.25	513209	4996.58
gene-BCIN_07g04400	Bcdao12	Bcdao12	9.47659	565	12.7518	1072	12.9478	1142	12.5933	985	7.58089	490	7.25375	468	6.51462	427	6.86327	552	6.2511	368	6.93107	449	7.69777	492	9.57357	580	5.74491	371	6.53263	396	9.10535	579	11.018	976	9.21386	559	10.3233	669	9.191	555	10.2453	634	9.56598	848	14.9695	949	13.3338	827	12.6294
gene-BCIN_12g04610	BCIN_12g04610	BCIN_12g04610	3.83525	250	14.4306	1325	13.9861	1346	13.5377	1156	3.61847	255	2.61266	184	3.09872	222	3.01211	265	3.09784	200	2.35712	167	3.36757	235	3.2991	218	3.63334	256	3.49566	232	3.71049	258	4.48221	434	4.15711	276	3.51872	249	6.011	397	5.2134	352	5.33049	516	12.5208	867	11.5314	781	13.571
gene-BCIN_11g06550	BCIN_11g06550	BCIN_11g06550	0	0	0	0	0	0	0	0	0	0	0.057661	2	0	0	0	0	0	0	0	0	0	0	0	0	0	0	0	0	0	0	0	0	0	0	0	0	0	0	0	0	0	0	0	0	0	0	0
gene-BCIN_07g03420	BCIN_07g03420	BCIN_07g03420	2.88596	223	3.29355	360	3.41254	391	3.31589	337	3.03794	255	3.22235	270	2.98341	254	1.81977	190	2.22942	171	2.29684	194	1.66633	139	3.27148	257	1.67324	140	1.30929	103	2.06492	171	1.6724	193	1.77475	140	2.6697	225	2.88344	226	2.47501	199	2.91756	336	2.62977	217	3.15638	254	2.35467
gene-BCIN_14g01850	BCIN_14g01850	--	1.68819	104	1.51508	131	1.39031	126	1.54256	124	2.66757	177	2.46313	163	2.05863	139	1.14142	95	0.874217	53	1.14367	76	1.64072	108	1.52406	95	1.53789	102	1.37056	86	2.5453	166	2.85318	260	3.21064	200	1.45672	97	1.39191	87	1.39278	89	1.49039	136	1.5002	98	1.70351	109	1.75574
gene-BCIN_02g06240	BCIN_02g06240	BCIN_02g06240	55.7122	2040	43.1617	2230	41.8016	2265	43.3455	2084	47.1715	1872	44.9784	1782	45.5814	1834	61.7791	3054	53.4591	1935	61.9066	2465	43.7982	1720	55.5665	2067	41.613	1649	36.1235	1346	47.5207	1858	53.1715	2896	39.2747	1465	65.6447	2614	49.9485	1854	55.9003	2124	62.2073	3387	71.7574	2796	72.5551	2764	61.3815
gene-BCIN_15g04280	BCIN_15g04280	BCIN_15g04280	11.6137	557	25.7586	1741	25.0559	1776	27.3861	1722	25.145	1305	25.1989	1306	23.6595	1245	25.1748	1628	28.2256	1336	27.7083	1443	30.338	1558	10.8133	527	27.7426	1438	30.2809	1475	22.8405	1168	24.8114	1768	22.8765	1116	11.2202	585	19.1368	929	20.5547	1022	19.3983	1382	50.2063	2559	45.2174	2253	48.12
gene-BCIN_06g01450	BCIN_06g01450	BCIN_06g01450	3.31707	320	1.86833	254	2.20917	315	1.61689	205	3.07934	322	2.33966	244	2.47538	262	2.50649	326	2.78637	266	2.50725	263	2.82017	292	3.71718	364	2.47121	258	2.15785	212	2.46582	254	2.38407	342	2.7812	273	3.60289	378	3.30517	323	3.12243	312	3.55806	510	2.0193	207	1.61813	163	1.49697
gene-BCIN_02g03550	BCIN_02g03550	BCIN_02g03550	1.42319	225	0.904228	203	0.7949229999999999	186	1.02668	214	1.05651	182	1.05946	182	1.01113	175	0.867679	186	0.756438	119	0.708361	122	1.41002	240	1.34113	216	1.36361	233	1.31723	213	1.34479	228	1.44163	340	1.30822	211	1.23112	212	1.36642	220	1.53801	252	1.54497	364	0.737404	125	0.691826	114	0.747563
gene-BCIN_05g02910	Bccct3	Bccct3	42.7484	2975	17.8527	1753	18.9169	1948	18.1317	1656	41.8506	3155	45.7042	3441	42.6811	3262	56.4263	5301	52.8317	3633	54.5921	4131	43.6021	3253	42.5401	3007	41.3539	3114	37.5724	2660	42.607	3164	45.8523	4746	39.3038	2786	47.4927	3594	52.1989	3681	54.7143	3950	64.317	6654	27.3629	2026	27.6062	1999	24.7244
gene-BCIN_03g09200	BCIN_03g09200	BCIN_03g09200	1.23901	65	2.10064	155	2.19957	171	2.29439	158	1.78302	101	2.07342	118	1.88969	109	0.6973	50	0.6252	33	1.68808	96	2.71729	153	1.55197	83	2.5999	148	1.37064	73	2.60827	146	2.60329	203	2.80254	150	1.81332	104	1.09302	58	1.08874	60	0.890541	70	2.29761	128	2.67635	146	2.60493
gene-BCIN_02g08210	Bcnif3	Bcnif3	22.6671	847	14.3248	756	15.116	836	16.1415	792	23.3837	947	24.3625	985	23.8951	981	24.5839	1241	26.0022	961	26.5426	1079	13.1128	526	23.0799	877	13.9232	563	12.9072	491	14.9992	599	17.2678	960	13.3734	510	22.7181	924	20.8679	791	24.1165	935	24.9631	1387	21.0014	836	20.5269	798	19.8701
NewGene_388	--	--	0.541541	18	0.253996	11	0.099572	7	0.20008099999999998	10	0.130798	6	0.294554	14	0.210704	6	0.306251	15	0.5510289999999999	19	0.28861499999999995	13	0.394746	17	0.19749899999999998	5	0.152	7	0.250951	11	0.610784	27	0.32767	20	0.427879	18	0.257847	12	0.38223300000000004	16	0.239208	10	0.29684099999999997	12	0.299845	11	0.169302	5	0
gene-BCIN_11g02020	BCIN_11g02020	BCIN_11g02020	0.882747	29	0.409585	19	0.532018	28	0.24448599999999998	11	0.99756	33	0.603956	21	0.892172	31	1.91498	82	2.28157	70	1.71156	59	3.58807	115	0.5230170000000001	20	2.48137	79	2.71276	84	2.0608329999999997	67	1.88695	86	2.28686	70	0.804031	27	1.30545	42	1.71581	53	1.34214	63	0.238848	9	0.179375	7	0.274601
gene-BCIN_13g00950	BCIN_13g00950	BCIN_13g00950	1.88646	109	1.25168	102	1.04522	90	1.43812	109	1.17626	74	0.983787	62	1.12383	72	0.99639	78	1.18391	68	0.78778	50	3.36043	208	2.05888	121	2.45083	154	2.19359	129	2.34669	145	3.6909	317	3.00571	177	2.54394	160	2.45193	144	1.73197	104	1.83476	158	1.51276	93	1.01988	62	1.44262
gene-BCIN_10g01290	BCIN_10g01290	BCIN_10g01290	9.79803	698	13.5674	1363	14.6565	1544	14.4548	1351	12.3734	955	11.7801	908	12.0353	942	10.1508	976	10.1823	717	10.4107	806	9.30535	711	10.1005	731	10.7363	828	9.90863	718	10.2939	783	11.7467	1244	8.64167	627	10.6517	825	10.1238	731	10.8701	803	10.8249	1146	24.7515	1876	23.8628	1768	21.7707
gene-BCIN_04g05950	BCIN_04g05950	BCIN_04g05950	56.6553	2219	14.7499	815	14.0776	816	15.2555	785	46.2875	1964	42.2686	1791	41.837	1800	31.7954	1681	30.6574	1187	33.2513	1416	48.5872	2040	55.2142	2197	48.3288	2048	52.9568	2110	46.9933	1964	48.0469	2799	39.0895	1560	63.6909	2712	33.2235	1319	33.7496	1372	36.2016	2108	41.0915	1713	35.0134	1427	41.3209
gene-BCIN_01g00280	BCIN_01g00280	BCIN_01g00280	9.71371	1628	10.3755	2453	11.2277	2784	10.1829	2240	1.1619	211	1.07789	196	1.03178	190	0.48287	110	0.585924	98	0.619165	113	6.01311	1080	10.9102	1857	5.99616	1088	6.50416	1109	7.39976	1324	7.48267	1865	7.31029	1248	10.2802	1873	9.04352	1536	8.19726	1425	9.33578	2326	6.76943	1207	7.65432	1335	6.48725
gene-BCIN_10g04320	Bccp4	Bccp4	340.824	26799	416.182	46179	405.076	47136	407.553	42064	363.547	30973	348.907	29686	336.866	29094	418.815	44462	425.551	33070	409.9	35051	184.635	15564	348.159	27810	176.926	15055	184.703	14773	235.048	19727	232.913	27241	218.173	17475	376.468	32189	312.752	24922	309.198	25226	290.356	33948	546.4	45721	523.146	42796	513.468
gene-BCIN_06g06000	BCIN_06g06000	BCIN_06g06000	1.34782	128	1.59468	213	1.51632	212	1.8279	227	1.3781	141	1.02748	105	1.24906	130	1.23389	158	1.39803	131	0.935734	97	1.1402	116	1.85009	178	0.728933	75	0.659803	64	0.693919	70	0.99772	141	1.20013	116	1.41946	146	1.03188	99	1.26809	125	1.54507	217	1.89035	190	1.35135	133	1.54359
gene-BCIN_04g03240	BCIN_04g03240	BCIN_04g03240	6.6799	243	7.30372	374	7.33805	394	8.24977	393	10.4856	412	9.98196	392	10.9662	437	11.578	567	9.94498	357	11.5145	454	6.12954	239	6.09044	225	7.19607	283	5.51192	204	6.73383	261	7.28029	393	5.75518	213	7.09035	280	9.78893	360	9.31975	351	8.84402	477	10.868	420	10.2073	386	10.5456
NewGene_214	--	--	0	0	0.413358	85	0	0	0.160498	31	0	0	0.151807	24	0.176657	29	0	0	0.101849	15	0.12811	21	0.258868	41	0.086896	13	0.058538	10	0	0	0.243669	38	0.185703	41	0	0	0.115296	19	0	0	0	0	0.395496	86	0	0	0.251515	39	0.129697
gene-BCIN_09g02630	BCIN_09g02630	BCIN_09g02630	36.5198	3899	45.9449	6922	45.4626	7183	47.5484	6664	40.1909	4650	38.4564	4443	40.7814	4783	39.9336	5757	39.4808	4166	38.1356	4428	30.2918	3467	39.9239	4330	25.7658	2977	24.9064	2705	29.412	3352	29.8877	4747	28.7875	3131	36.6931	4260	39.0492	4225	39.4971	4376	38.8172	6163	39.2847	4464	38.0329	4225	34.8269
gene-BCIN_01g07380	BCIN_01g07380	BCIN_01g07380	84.6784	6522	57.3948	6239	56.0154	6385	53.9034	5450	54.2926	4531	60.6569	5056	53.6732	4541	64.3982	6697	67.1012	5108	67.4401	5649	52.3147	4320	89.8937	7034	48.1793	4016	44.5149	3488	48.2137	3964	52.6145	6028	52.1339	4091	83.4772	6992	85.7182	6691	81.492	6513	89.2028	10216	67.52	5535	67.6804	5424	77.8073
NewGene_1868	--	--	0.3916	43	0.689243	107	0.841214	136	0.757143	110	1.2746	98	0.673384	80	0.8633580000000001	96	0.88552	122	0.867016	86	1.6429	183	0.7659009999999999	76	0.37750300000000003	37	0.5461010000000001	61	1.34656	105	1.11227	116	0.928474	145	0.611193	62	0.260912	27	0.626448	66	0.8514390000000001	78	0.310585	51	0.900083	105	1.34257	92	1.13942
NewGene_1566	--	--	0.203823	12	0.404175	32	0.513238	44	0.618093	45	0.244001	15	0.36741	21	0.161906	10	0.144306	11	0.105003	6	0.065147	4	0.034062	3	0.166478	10	0.065909	4	0.127617	8	0.167625	11	0.19652	17	0.075406	5	0.108023	6	0.153192	9	0.233607	14	0.063956	6	0.32461999999999996	20	0.16766999999999999	10	0.210143
gene-BCIN_02g00800	Bcpic4	Bcpic4	146.129	3348	123.54	3994	129.068	4376	133.756	4022	60.2639	1496	56.8615	1410	56.6384	1425	41.0661	1270	35.9389	814	43.3075	1079	144.218	3542	148.901	3465	137.01	3397	123.179	2870	155.438	3801	181.119	6171	139.748	3261	165.638	4126	160.78	3733	183.605	4364	211.527	7205	369.254	9001	329.705	7857	321.527
gene-BCIN_10g02190	BCIN_10g02190	BCIN_10g02190	1.28354	134	1.68745	249	1.57113	243	1.55069	213	2.52607	286	2.19675	248	2.00594	230	1.47493	208	1.74776	180	1.81258	206	1.2295	138	1.20269	128	1.22233	138	0.985092	105	1.42124	159	1.07031	166	1.32436	141	1.31245	149	1.34082	142	1.33917	145	1.23249	191	2.55979	284	2.14079	233	2.57398
gene-BCIN_02g03330	BCIN_02g03330	BCIN_02g03330	39.5823	2546	104.441	9479	110.584	10525	116.071	9799	135.92	9472	130.777	9101	139.662	9866	66.4242	5768	62.5795	3978	64.6133	4520	36.4934	2517	44.7606	2925	37.3214	2598	38.8133	2540	57.6152	3955	53.7157	5139	54.4588	3568	45.1762	3160	42.3771	2763	39.8141	2657	43.2428	4136	103.364	7075	89.4136	5983	90.491
gene-BCIN_12g05680	BCIN_12g05680	BCIN_12g05680	2.40604	197	1.5639	181	1.42317	173	1.3325	143	3.24367	288	4.33977	384	4.67797	421	1.61447	179	1.97048	160	1.91945	171	1.58254	139	2.3055	192	1.34209	119	1.32335	111	1.59973	140	1.869	228	1.8781	157	3.02906	270	1.95065	162	1.73847	148	2.00461	244	1.99812	174	2.1628	184	2.15205
gene-BCIN_10g02250	BCIN_10g02250	BCIN_10g02250	6.40018	241	2.40631	128	2.85983	160	2.78789	138	5.51398	225	4.51641	184	5.68498	235	5.79373	295	5.02518	187	5.51504	226	3.09137	125	5.98013	229	4.1031	168	2.80647	108	4.54503	183	3.60763	202	4.45938	171	6.40819	263	5.93606	227	6.20431	243	5.47225	307	4.74904	191	3.87227	152	3.06248
gene-BCIN_12g05920	BCIN_12g05920	BCIN_12g05920	17.3613	1289	7.61506	798	7.62598	838	6.73096	656	20.9651	1686	19.1018	1534	19.4623	1586	7.57753	760	8.44656	620	7.60822	614	73.1666	5820	18.5362	1398	65.5737	5265	90.5838	6837	73.7839	5843	61.7278	6812	77.4037	5850	14.6962	1186	24.5966	1850	23.1224	1780	17.7781	1962	1.3137	104	1.69311	131	1.3474
gene-BCIN_08g06380	BCIN_08g06380	BCIN_08g06380	12.8325	802	8.64876	763	8.38774	776	8.75182	718	8.01298	543	7.99699	541	7.40995	509	7.41408	626	7.68682	475	7.71116	524	9.40807	630	13.2708	842	9.44308	639	10.0908	642	8.19119	547	7.83481	728	8.10858	516	13.3546	907	11.1179	704	10.7441	697	10.4059	967	7.85317	522	6.5673	427	7.90694
gene-BCIN_05g06850	BCIN_05g06850	BCIN_05g06850	0.536204	50	0.477089	61	0.329959	45	0.262381	32	0.920017	92	1.0340660000000002	103	0.8733230000000001	88	1.1764510000000001	144	0.6755	61	0.853823	86	0.601116	60	0.398439	38	0.527503	53	0.608145	57	0.885251	87	0.637135	88	0.438534	41	0.407843	41	0.510409	47	0.520691	50	0.469516	64	0.293526	29	0.367153	36	0.301249
gene-BCIN_07g06580	Bckrr1	Bckrr1	10.6971	485	12.349	789	14.6913	985	13.3669	795	10.2634	504	13.3706	656	13.9911	696	11.4022	697	10.1978	457	11.3886	561	10.7151	521	10.4347	480	11.4165	560	10.9651	505	10.5254	509	10.9503	738	11.0623	511	10.1859	502	10.6606	490	11.8531	557	12.328	830	13.6923	660	13.2744	626	11.5203
NewGene_1197	--	--	1.63775	249	2.40375	336	2.37514	387	2.39891	302	2.4741109999999997	260	2.17482	272	2.44644	261	1.7952979999999998	231	1.2354	187	2.0012280000000002	175	3.6721320000000004	462	2.22701	292	3.9520790000000003	451	3.4490619999999996	488	2.1691499999999992	342	2.82659	448	3.50766	349	1.5884620000000003	236	2.65966	223	2.29056	263	1.3475880000000002	221	4.32816	407	2.6896099999999996	311	3.1822410000000003
NewGene_2231	--	--	0.441534	40	0.272183	35	0.274355	36	0.388	46	0.574528	55	0.465341	46	0.600291	60	0.31146	38	0.389804	36	0.382396	38	0.607417	54	0.6462	51	0.468953	44	0.57953	50	0.429309	39	0.442513	59	0.801984	68	0.039516	5	0.502116	47	0.33440800000000004	32	0.525333	71	0.6770280000000001	65	0.7870630000000001	64	0.968003
gene-BCIN_02g07020	BCIN_02g07020	BCIN_02g07020	26.2037	2054	17.681	1956	17.5541	2037	16.8729	1736	25.5522	2170	24.7362	2098	25.531	2198	26.9907	2857	24.0369	1862	27.1869	2318	12.8786	1083	27.4811	2189	13.0386	1106	12.5928	1004	15.4028	1289	16.1487	1883	16.2276	1296	28.8579	2460	24.4267	1941	26.0632	2120	26.3802	3075	20.1391	1680	19.7748	1613	16.8932
gene-BCIN_02g07450	BCIN_02g07450	BCIN_02g07450	0.090948	5	0.05336	5	0.123733	11	0.055651	5	0.034226	3	0.086861	6	0.033473	3	0	0	0.047751	3	0.036596	3	0.034834	3	0.042401	3	0	0	0.136927	8	0.187565	11	0.173197	15	0.172105	10	0.064826	4	0.159539	9	0.140221	8	0.071971	6	0.018016	2	0.130597	8	0
gene-BCIN_03g05620	BCIN_03g05620	BCIN_03g05620	0.578238	35	0.504158	43	0.542146	48	0.433515	34	0.260167	17	0.34751	23	0.264535	18	0.425285	35	0.436063	26	0.525002	34	0.281766	18	0.85759	52	0.068086	5	0.245134	15	0.533325	34	0.362479	32	0.228158	14	0.614074	40	0.409054	25	0.736091	46	0.621992	55	0.702248	45	0.855462	53	0.328838
gene-BCIN_06g04530	BCIN_06g04530	BCIN_06g04530	0.592842	29	0.747031	52	0.97621	70	1.06974	68	0.516013	28	0.951065	50	0.619572	33	1.0763	71	0.84306	41	1.23064	65	0.506248	27	0.524217	26	0.505328	27	0.450173	23	0.946779	49	0.872706	63	1.00547	50	0.473645	25	1.15528	57	0.654074	33	0.879139	64	0.90833	47	0.86077	44	0.705734
gene-BCIN_09g05720	BCIN_09g05720	BCIN_09g05720	0	0	0	0	0	0	0	0	0.0943	3	0.173706	6	0.194381	6	0	0	0	0	0	0	0.111718	4	0	0	0	0	0	0	0	0	0	0	0	0	0	0	0	0	0	0	0.050087	3	0.135867	5	0	0	0
gene-BCIN_14g02560	BCIN_14g02560	BCIN_14g02560	1.27189	129	1.5597	222	1.73292	259	1.84027	244	4.82162	527	4.47844	489	3.95803	439	3.46822	473	3.37927	337	3.63874	400	0.920152	100	1.42879	147	0.664644	73	0.553219	57	0.551993	60	0.585456	88	0.610751	63	1.04009	115	0.757599	78	0.754754	79	0.644598	97	2.67415	288	1.98786	209	2.21753
gene-BCIN_15g01430	BCIN_15g01430	BCIN_15g01430	0.735165	56	0.473429	51	0.488302	55	0.748536	74	0.765399	63	0.769448	63	0.731653	61	0.365675	38	0.624633	47	0.465009	38	0.734887	60	0.992213	76	0.247486	21	0.659183	51	0.194995	16	0.322129	36	0.53568	41	0.948983	78	0.927097	71	0.624889	49	0.676909	76	0.413523	34	0.679636	54	0.560445
gene-BCIN_04g06030	BCIN_04g06030	BCIN_04g06030	168.431	8440	325.768	23034	326.219	24189	316.423	20811	283.875	15412	278.882	15121	295.63	16270	241.704	16352	239.186	11845	252.236	13745	188.727	10138	166.43	8472	202.748	10994	221.216	11275	226.702	12124	202.449	15089	218.26	11141	166.525	9074	191.654	9732	180.961	9408	169.925	12661	305.807	16306	280.146	14604	265.124
NewGene_2545	--	--	1.15623	25	1.33169	41	1.84185	59	1.78941	51	2.42697	57	1.64301	39	2.36208	56	1.28132	38	1.46942	32	1.61334	38	0.977569	23	1.25143	28	0.890258	21	1.20638	27	1.4629	34	1.42962	46	1.24813	28	1.18	28	1.51771	33	1.51777	34	1.2793	41	2.12038	49	1.43764	33	2.37425
gene-BCIN_08g07090	BCIN_08g07090	BCIN_08g07090	0.531548	16	0.222772	10	0.311785	14	0.380893	15	0.809854	26	0.540407	18	0.459904	15	0.139637	6	0.262863	8	0.437751	15	0.272838	9	0.80806	25	0.247153	8	0.24321	8	0.619279	20	0.489104	22	0.355319	11	0.969745	32	0.235878	8	0.650743	20	0.690523	31	1.52176	48	1.40201	44	0.994068
gene-BCIN_09g02850	BCIN_09g02850	BCIN_09g02850	7.67505	1199	7.40804	1634	7.37106	1706	7.79141	1599	10.3836	1756	10.8666	1836	10.7266	1840	11.6697	2457	10.2667	1586	9.84042	1673	6.3695070000000005	1067	7.81063	1241	6.02557	1019	5.8154710000000005	923	6.236572000000001	1042	6.749116000000001	1568	6.21035	989	8.56798	1453	8.624103999999999	1366	8.6919	1409	9.209109999999999	2139	7.94447	1321	8.261197000000001	1345	7.84792
gene-BCIN_01g02510	BCIN_01g02510	BCIN_01g02510	8.536458999999999	411	6.0922149999999995	450	5.60865	420	5.83359	400	2.4664780000000004	140	2.51017	135	2.74864	156	2.74997	200	2.57626	129	2.97941	167	2.60854	149	9.66466	469	2.6272499999999996	160	2.3824460000000003	135	2.74262	162	2.59865	205	2.31816	134	7.71758	426	7.36323	371	7.03074	347	7.05013	503	10.1877	553	12.7097	614	12.0559
gene-BCIN_11g06080	BCIN_11g06080	BCIN_11g06080	205.776	6481	119.167	5297	118.78	5537	124.137	5132	169.994	5801	161.697	5511	171.218	5923	189.282	8049	161.702	5034	203.977	6987	165.296	5581	203.066	6497	146.142	4981	145.881	4674	178.902	6014	198.16	9284	148.053	4750	238.037	8153	208.249	6647	224.493	7336	244.787	11464	229.359	7688	206.205	6757	187.503
gene-BCIN_06g02630	BCIN_06g02630	BCIN_06g02630	0.4294	16	0.170998	9	0.401592	22	0.2008	10	0.415347	17	0.233042	10	0.318743	13	0.374214	19	0.137007	5	0.30212	13	0.14083	6	0.437124	17	0.131148	6	0.10678	4	0.294602	12	0.403202	23	0.30939	12	0.365082	15	0.18863	8	0.313	12	0.131853	8	0.176233	7	0.379491	15	0.270073
gene-BCIN_01g06960	Bccir1	Bccir1	25.4214	1030	13.6126	779	12.9768	779	14.3135	762	36.96	1623	36.5605	1603	37.5669	1672	38.1306	2086	35.177	1409	38.622	1702	32.8433	1427	29.4265	1212	30.0867	1320	27.8111	1147	33.0241	1429	36.3992	2194	27.9162	1153	33.9804	1497	25.6446	1053	28.7602	1209	34.299	2067	27.3859	1181	24.9165	1051	20.8799
gene-BCIN_03g05770	Bcmek1	Bcmek1	0.617261	61	0.396775	55	0.428298	63	0.467475	61	0.609586	65	0.601362	64	0.527571	57	0.435133	58	0.51709	51	0.362118	39	0.217558	23	0.325606	33	0.304769	33	0.271322	28	0.301525	32	0.313277	46	0.377924	38	0.53703	58	0.486135	49	0.594202	61	0.480047	70	0.463068	49	0.30806	32	0.432323
gene-BCIN_01g01830	Bcmix17	Bcmix17	82.7248	2742	60.6765	2838	56.6223	2778	57.5075	2502	76.518	2748	85.6466	3072	77.2969	2814	104.274	4666	109.126	3575	117.468	4234	72.3444	2571	85.5984	2882	59.5772	2137	59.5159	2007	71.1898	2519	73.6741	3632	64.3885	2174	86.2536	3109	88.7616	2982	97.6548	3358	106.808	5264	88.3372	3116	84.4542	2912	75.5898
gene-BCIN_08g04610	BCIN_08g04610	BCIN_08g04610	5.21409	275	50.9755	3782	57.36	4463	55.1672	3808	19.6293	1119	17.7536	1010	18.4694	1067	20.2555	1438	21.3841	1112	22.2651	1274	4.02647	227	5.67622	304	2.46289	141	3.09086	166	6.12075	344	6.51226	510	4.99727	268	5.21346	299	6.23229	333	5.67067	310	6.65034	520	63.2257	3538	50.7305	2775	55.7411
NewGene_1040	--	--	0	0	0	0	0.067943	3	0.129876	5	0	0	0.122569	4	0	0	0.071766	3	0.061937	2	0	0	0.20755	6	0	0	0.195778	6	0.091653	3	0.211213	6	0.138427	5	0.289897	8	0	0	0	0	0	0	0.097944	4	0.059281	2	0.163208	5	0.069201
gene-BCIN_11g01540	BCIN_11g01540	BCIN_11g01540	1.3926	62	0.39142	25	0.735224	48	0.8070390000000001	48	0.296831	14	0.168221	8	0.545321	26	0.500066	30	0.565745	24	0.538173	27	0.778186	38	1.23099	57	0.319371	17	0.555943	26	0.73831	36	0.486935	34	0.557307	27	1.12163	53	0.849181	40	0.526977	26	0.587508	39	0.364491	19	0.236752	12	0.433799
gene-BCIN_06g00860	BCIN_06g00860	BCIN_06g00860	1.62416	77	1.19284	80	0.990467	69	0.824988	51	3.34032	171	3.5726	182	3.40238	176	2.21914	141	2.10827	98	2.79887	144	0.858997	44	1.60464	77	0.907593	47	0.581882	28	1.26007	64	1.22648	86	1.22084	59	1.59443	82	0.882636	43	1.30744	64	1.21219	85	2.18903	110	1.1134	55	1.75613
NewGene_1079	--	--	0.15923	12	0.590503	64	0.9143540000000001	89	0.659313	60	0.425334	32	0.38967399999999996	32	0.16451	15	0.198302	21	0.156687	13	0.32466999999999996	26	0.094806	8	0.08068900000000001	7	0.080275	7	0.106501	9	0.347918	29	0.181395	17	0.393448	32	0.353735	30	0.306373	25	0.392485	32	0.210194	25	1.0433	76	0.516424	42	0.9429810000000001
NewGene_1180	--	--	0.7535740000000001	158	1.1616469999999999	347	1.20666	363	1.2574830000000001	297	1.13411	252	1.20035	281	1.05412	241	1.20054	332	1.2133900000000002	255	1.29469	276	0.528842	121	0.952903	192	0.497749	120	0.399131	90	0.59109	134	0.506424	160	0	0	0.962197	216	0.687981	143	0.670615	148	0.5102169999999999	151	0.599474	136	0.935111	205	0.558561
gene-BCIN_07g01550	Bccsf1	Bccsf1	12.6176	4603	16.6141	8553	18.8839	10195	18.5069	8862	16.4716	6511	16.254	6417	16.8709	6761	13.3123	6557	14.3318	5168	10.9345	4339	12.3706	4838	13.4905	5000	13.4253	5300	13.6702	5073	12.1211	4720	11.2444	6102	14.0013	5204	10.5861	4200	10.6002	3919	9.92032	3755	9.68109	5252	8.99603	3493	9.74056	3697	10.3781
gene-BCIN_11g04900	BCIN_11g04900	BCIN_11g04900	3.1499	253	0.996931	113	1.0775	128	1.12622	119	3.68505	320	4.21674	366	3.95898	349	3.38913	367	3.05411	242	2.76635	241	1.93428	167	3.53286	288	1.40098	122	1.85794	152	1.91444	164	2.09907	251	2.31045	189	4.54643	396	3.35257	273	3.49412	291	3.96068	472	1.32814	114	1.40636	118	1.21917
gene-BCIN_02g06960	Bcotu1	Bcotu1	22.5345	1525	20.1199	1921	18.297	1832	18.9006	1679	22.5231	1651	23.9346	1752	25.1701	1871	30.6722	2802	32.9839	2206	31.3358	2306	14.1999	1030	21.1883	1456	14.6361	1072	15.0305	1035	15.3165	1106	15.93	1603	17.4316	1202	20.5222	1510	29.4917	2022	28.1316	1975	24.8993	2505	17.2079	1239	14.4611	1018	13.7124
NewGene_1365	--	--	0.05284	5	0.13993	18	0.146898	18	0.221988	23	0.446693	41	0.638913	60	0.678625	61	0.15988	14	0.203564	18	0.209208	16	0	0	0.041852	4	0	0	0.052145	5	0.09378	9	0.486717	64	0.223245	20	0	0	0.074444	7	0.054611	5	0.044842	6	0.197154	19	0.44655300000000003	36	0.134513
gene-BCIN_16g04330	BCIN_16g04330	BCIN_16g04330	98.1212	12442	98.1576	17423	95.8657	17880	97.2918	16211	92.61258699999999	12622	94.8312	12955	93.3087	12960	103.93266600000001	17762	112.45539500000001	13890	104.031	14234	71.2398	9468	102.567	13181	68.0112	9142	61.0016	7878	60.970093000000006	8115	64.73216500000001	12103	68.41042300000001	8809	94.3799	12843	85.8411	10797	81.8102	10647	76.9465	14444	82.0017	10980	80.29639399999999	10414	76.7186
gene-BCIN_09g01280	BCIN_09g01280	BCIN_09g01280	14.0163	752	18.9674	1435	19.7898	1571	18.0959	1274	17.7472	1031	16.57	962	15.9704	941	18.3643	1330	18.5633	984	19.4698	1136	9.81036	564	14.0456	765	10.5411	612	10.324	564	14.1909	813	9.91242	791	11.3208	619	14.2765	833	14.3513	780	13.1248	731	13.0475	1041	23.6036	1347	22.839	1274	18.9978
gene-BCIN_08g05310	Bctaf14	Bctaf14	44.4668	2372	20.0571	1510	21.5348	1700	21.6343	1515	42.2496	2442	40.0645	2312	41.6704	2441	39.6163	2853	39.1501	2064	43.9179	2547	38.8103	2219	45.9556	2490	34.3393	1982	38.6681	2098	37.2692	2122	41.2585	3273	34.4445	1872	50.0815	2905	38.0252	2055	40.9565	2267	44.1678	3503	34.6134	1965	32.421	1799	26.8023
gene-BCIN_01g01150	BCIN_01g01150	BCIN_01g01150	19.5299	2854	15.7131	3239	16.512976000000002	3570	16.4199	3149	27.502	4348	27.099310000000003	4282	28.3628	4549	20.476467999999997	4035	21.5616	3113	17.452820000000003	2773	16.048121000000002	2514	18.815761000000002	2791	15.3799	2429	18.1718	2700	11.3862	1776	11.7471	2551	13.7408	2043	17.724245000000003	2817	12.0169	1780	12.7142	1927	11.9852	2600	18.5013	2876	19.382272999999998	2946	15.555043000000001
NewGene_944	--	--	1.29655	114	1.7557420000000001	220	1.6544640000000002	231	2.17497	271	2.0622	209	1.9598210000000003	192	1.3393	142	1.5872549999999999	190	1.68249	148	2.2674149999999997	217	2.60371	244	1.84652	154	3.1403689999999997	275	4.44068	289	2.3772	219	2.0341890000000005	276	2.88368	187	2.28106	148	1.1777330000000001	102	1.41717	126	1.33257	151	3.19739	302	2.73993	245	2.69047
NewGene_2260	--	--	2.2902	87	7.63776	409	7.85474	441	8.53877	426	3.60537	149	4.57221	188	4.12598	172	3.86099	198	4.88421	184	4.14057	171	4.52957	185	3.12733	121	3.58343	148	3.56498	138	5.21508	212	5.18698	293	5.9035	229	3.51396	145	2.9468	114	3.22137	127	3.93738	223	8.44958	342	7.96124	315	7.46655
NewGene_1689	--	--	0.291719	13	0.070416	5	0.120691	8	0.172703	10	0.225442	11	0.206399	10	0.222823	11	0.443364	25	0.302112	13	0.44393	21	0.441846	20	0.228816	10	0.573527	26	0.290241	13	0.261185	12	0.197837	13	0.198388	9	0.118266	6	0.229837	10	0.45791	20	0.224977	14	0.214674	10	0.052362	3	0.243273
gene-BCIN_02g06930	BCIN_02g06930	BCIN_02g06930	190.857	47691	204.704	72184	213.226	78850	218.832	71777	174.892	47352	188.019	50839	185.729	50977	194.137	65498	204.628	50536	177.834	48327	119.189	31929	210.231	53366	122.206	33046	115.967	29476	148.39	39578	159.786	59390	172.772	43979	179.496	48774	224.715	56907	209.043	54199	207.459	77084	136.381	36266	141.86	36880	159.809
NewGene_1364	--	--	0.11036499999999999	20	0.621444	137	0.896755	201	0.7689509999999999	165	0.53556	92	0.23210999999999998	40	0.508356	86	0.738422	163	0.8268220000000001	126	0.6952339999999999	119	0.071925	14	0.320503	56	0.07915900000000001	15	0.141896	26	0.040296	8	0.137407	34	0.35864300000000005	61	0.12340499999999999	24	0.167728	27	0.23317	44	0.334025	90	3.96486	624	0.79123	133	0.7198760000000001
gene-BCIN_01g09420	BCIN_01g09420	BCIN_01g09420	1.8533	103	0.560729	44	0.699966	58	0.909019	67	0.398042	24	0.379034	23	0.430479	27	0.430271	33	0.287272	16	0.572827	35	0.461816	28	1.27583	72	0.77849	47	0.492593	28	0.582753	35	0.623417	52	0.495782	29	1.06741	65	0.782393	45	0.470182	28	0.470403	39	0.829051	49	0.747693	44	0.726879
gene-BCIN_08g03690	BCIN_08g03690	BCIN_08g03690	7.26385	382	4.0135	298	3.45079	269	3.5615	246	4.63293	264	6.13693	350	5.53469	320	7.74822	550	6.62632	345	7.79993	446	4.27463	241	7.84274	419	4.15603	237	4.332	232	4.62573	260	4.56481	357	3.68487	198	7.91022	453	6.90695	369	6.65173	363	7.0955	555	6.07655	340	6.39942	351	4.58233
gene-BCIN_04g02810	Bcarp1	Bcarp1	12.2646	707	6.01576	489	6.29178	537	6.40562	485	10.8989	681	10.4203	650	11.3488	718	14.5089	1129	14.4794	825	12.1469	761	9.07715	561	12.8359	751	9.02543	563	7.30066	428	8.40287	517	9.6032	823	8.42824	495	13.6284	854	11.898	695	13.4502	804	14.0341	1202	10.0059	614	9.47634	568	8.73294
NewGene_1242	--	--	0.151916	5	0	0	0.114675	6	0.053122	3	0.048756	2	0.180583	6	0.046259	2	0.224257	10	0.23273	8	0.126115	5	0	0	0	0	0	0	0	0	0.071027	3	0.12041	6	0.25861	9	0.119932	5	0.064343	2	0.069444	3	0.063725	3	0.115197	4	0.07957	3	0.22708
gene-BCIN_01g01880	Bcrkm2	Bcrkm2	2.19146	116	2.69388	201	1.87791	147	1.93184	134	3.01017	172	3.40168	195	3.4786	202	4.66184	332	4.25038	222	5.36076	308	2.90894	165	1.79509	97	1.22725	71	2.46313	133	1.97389	112	2.388	188	2.32593	125	1.73802	100	2.77295	149	2.8659	157	2.73808	215	2.09634	118	2.73794	151	2.21311
gene-BCIN_02g05800	BCIN_02g05800	BCIN_02g05800	1.08575	57	1.00792	75	1.27647	99	1.05116	73	4.86383	276	3.73681	212	4.28611	246	4.1551	293	4.56847	236	3.84246	219	0.779945	44	0.810675	44	0.740321	42	0.662562	36	1.48733	83	1.41229	110	1.33255	71	1.44862	83	1.44329	77	1.4154	77	1.63326	127	1.31596	74	0.945134	52	1.18838
gene-BCIN_07g02790	BCIN_07g02790	BCIN_07g02790	4.57867	627	376.967	72842	392.491	79535	393.519	70730	159.169	23615	159.053	23567	165.348	24869	49.7	9189	52.2204	7068	45.2785	6743	10.5938	1556	4.8752	679	10.0959	1497	11.1198	1549	14.7924	2162	16.1779	3296	15.8908	2217	4.76696	710	7.22313	1003	5.87092	835	5.80493	1182	215.864	31456	232.624	33140	212.557
gene-BCIN_05g06990	BCIN_05g06990	BCIN_05g06990	0.030705	2	0.022274	3	0	0	0.035105	4	0.096728	7	0.028187	2	0.04161	3	0.045484	4	0	0	0	0	0.120389	9	0.030225	2	0	0	0.090513	6	0.102891	8	0.041285	4	0	0	0	0	0.276417	19	0	0	0.166917	17	0.1108	8	0.057452	4	0
gene-BCIN_01g04790	Bcubc6	Bcubc6	35.3478	1557	75.9446	4718	77.2647	5034	79.6429	4602	82.8784	3954	81.5384	3884	77.7435	3760	91.8088	5457	91.0245	3961	102.005	4884	54.6138	2578	36.2051	1620	60.6482	2890	66.7368	2989	49.3988	2322	46.009	3013	45.2442	2029	33.602	1609	39.7141	1772	38.6113	1764	37.0485	2426	81.3704	3812	78.6789	3604	68.8606
gene-BCIN_02g01620	BCIN_02g01620	BCIN_02g01620	5.72296	225	4.12821	232	4.260247000000001	252	5.7659970000000005	302	7.25274	317	7.63222	333	7.551807999999999	333	6.78606	368	7.1171809999999995	286	7.26088	316	4.73691	205	5.10604	206	3.6598380000000006	159	4.0602149999999995	166	4.30414	178	4.5942	272	2.72695	112	7.0691370000000004	308	5.81656	236	4.36768	180	4.3727	258	7.60027	323	5.43805	228	5.59607
gene-BCIN_16g02330	Bcmak16	Bcmak16	2.62798	117	2.88109	181	2.6179	173	2.50811	147	4.84653	234	4.19038	202	5.19601	254	7.15841	430	6.08387	268	7.58725	368	5.01717	240	3.64301	165	4.97867	240	4.72833	214	4.21043	200	4.09046	271	3.54631	161	3.38828	164	4.4612	202	6.21438	287	6.021	399	3.83403	182	4.90868	228	3.34021
gene-BCIN_05g03060	BCIN_05g03060	BCIN_05g03060	7.71226	353	15.2512	984	14.3124	969	14.1752	851	10.4779	519	10.9119	540	10.671	536	13.6157	841	13.4567	608	12.5297	623	5.79429	284	6.71984	312	4.65417	231	4.79589	223	5.36331	262	4.51533	307	6.70059	312	6.68025	332	6.19344	287	6.58836	313	6.34217	432	9.08437	442	8.29845	395	9.11186
gene-BCIN_06g05040	Bcutp21	Bcutp21	3.80375	452	3.85637	647	4.20767	740	3.42324	534	5.3067	683	4.92988	634	4.89611	639	6.86748	1101	6.18296	726	5.88028	760	3.99135	508	4.23525	511	4.85368	624	4.40065	532	3.67159	466	4.16627	736	3.48259	422	4.66062	602	5.51708	664	5.61719	692	6.52561	1152	3.69604	467	3.40692	421	3.50889
gene-BCIN_16g00220	BCIN_16g00220	BCIN_16g00220	0.099392	6	2.66724	195	2.84619	218	3.00302	204	1.68814	95	1.3761	78	1.90198	109	2.05805	144	2.51137	129	2.31928	131	0.229433	13	0.226386	12	0.410258	23	0.346106	19	0.408345	23	0.48247	38	0.424821	23	0.115466	7	0.580549	31	0.289982	16	0.455407	36	3.15463	174	3.40544	184	2.63833
NewGene_2202	--	--	2.12576	229	3.99166	588	3.61759	548	3.80953	519	3.66045	426	3.18417	370	3.31336	391	1.88183	268	1.70566	173	2.44812	286	2.30744	266	2.63512	288	2.06001	240	2.15752	236	3.27265	375	3.32378	531	3.3587960000000003	356	2.72181	309	2.50246	273	2.57722	279	2.09284	334	3.5904	407	4.51525	504	4.05721
gene-BCIN_06g03220	Bcmnn9	Bcmnn9	22.4784	1605	17.6163	1775	16.1554	1707	16.4391	1540	17.1975	1330	16.637	1285	16.8121	1318	20.039	1931	20.4741	1445	17.9277	1392	11.7254	898	25.0164	1814	10.4483	807	11.4325	830	12.6306	963	14.8027	1572	11.6474	847	27.0632	2101	18.2027	1317	18.9917	1407	20.1027	2134	28.3	2150	28.4463	2113	29.583
gene-BCIN_06g03980	Bchem15	Bchem15	21.4985	1395	13.2378	1212	14.0038	1344	13.2849	1131	14.8485	1044	12.6896	891	15.5313	1107	15.7834	1382	15.2811	980	14.0258	990	15.6792	1091	20.6864	1363	16.1255	1132	14.1734	935	16.8291	1165	18.7038	1805	12.6928	839	24.6211	1737	19.1844	1261	19.5792	1318	25.9718	2505	21.1768	1462	19.4727	1314	14.8205
NewGene_248	--	--	0.950219	87	1.53842	197	1.14233	154	1.35978	162	0.851385	84	0.72882	72	0.849889	85	0.9814309999999999	120	1.04172	94	1.49754	148	0.977242	95	1.19591	111	0.664947	66	0.603101	56	0.914683	89	1.11568	151	0.882256	82	1.19824	119	1.58609	146	1.35332	128	1.01352	137	1.37049	133	1.60153	152	1.35138
gene-BCIN_01g09220	BCIN_01g09220	BCIN_01g09220	1.43716	37	1.49884	54	1.61285	60	1.80846	60	3.36615	92	3.76467	103	2.58684	72	2.19096	75	1.39075	35	1.88657	52	1.64505	45	2.01182	52	1.43688	40	0.964684	25	1.74746	47	1.35668	51	1.69447	44	1.66007	46	1.28508	33	2.08787	55	1.72243	65	2.26981	61	0.899559	24	1.55285
gene-BCIN_06g02820	Bcdps1	Bcdps1	23.3856	2408	11.6722	1696	13.2684	2022	12.5737	1700	21.1177	2356	23.8317	2656	23.0225	2604	28.3979	3948	27.5522	2804	28.0011	3136	21.37	2359	22.7749	2383	19.6118	2186	16.2264	1700	20.4557	2249	23.298	3569	23.153	2429	26.6633	2986	31.2365	3260	32.0972	3430	38.7419	5932	15.2166	1668	15.8665	1700	14.7775
gene-BCIN_13g05230	BCIN_13g05230	BCIN_13g05230	49.1484	1712	14.4573	711	18.1794	937	15.5315	710	47.5696	1795	46.4612	1751	47.1704	1805	39.3355	1850	35.2608	1214	44.2628	1677	35.5282	1327	50.6737	1793	32.56	1227	36.5116	1294	41.1601	1530	43.3002	2243	32.9127	1168	55.3095	2095	53.907	1903	58.6009	2118	69.0381	3575	38.7422	1436	37.5738	1362	40.9717
gene-BCIN_05g05110	BCIN_05g05110	BCIN_05g05110	2466.75	96316	3739.45	206046	3462.75	200090	3284.4	168335	1173.89	49664	1150.25	48600	1071.95	45974	1400.38	73825	1524.76	58841	1503.72	63853	3142.77	131554	2447.81	97094	3253.67	137482	3207.9	127409	3127.51	130342	2994.85	173937	3274.85	130258	2300.89	97694	3177.83	125749	3115.18	126206	2810.78	163193	4319.17	179470	4231.18	171884	3481.24
gene-BCIN_03g06650	BCIN_03g06650	BCIN_03g06650	4.15224	122	1.80359	75	1.751	77	1.98416	77	3.41281	109	3.55609	113	3.43357	111	2.04225	81	1.76524	52	1.57912	51	0.961284	31	3.88556	116	0.60666	20	0.432361	13	3.30379	104	4.09589	179	2.59775	78	4.27938	137	2.72335	81	3.45136	106	2.80033	123	2.56699	81	1.4769	46	3.05516
gene-BCIN_05g04610	BCIN_05g04610	BCIN_05g04610	11.1361	810	12.0167	1234	10.3746	1117	11.6585	1113	10.7149	845	11.058	871	10.7506	859	12.2414	1202	11.354	817	11.9968	949	8.81633	688	9.4113	696	7.83963	617	6.95112	515	8.45152	657	9.33462	1010	8.21528	609	11.0807	877	9.456	697	10.2412	773	10.9328	1183	11.8992	921	13.1926	999	12.0438
gene-BCIN_12g00810	BCIN_12g00810	BCIN_12g00810	0.051696	3	0.181089	10	0.031672	2	0.039383	3	0	0	0.163388	7	0	0	0	0	0	0	0.173028	8	0	0	0	0	0	0	0.149416	6	0.096867	5	0	0	0.22143	9	0.024562	2	0	0	0	0	0.038706	3	0.071733	3	0.071552	3	0.049769
gene-BCIN_08g02350	Bcstc2	Bcstc2	1.60006	101	1.49368	133	1.59558	149	1.31284	109	1.25319	86	1.16759	80	1.25256	87	1.55953	133	1.61388	101	1.23159	84	1.18774	80	1.97884	127	1.43365	98	1.55837	100	1.52537	103	1.42209	133	1.08176	70	1.57007	108	1.24458	80	1.51689	99	2.18714	204	1.81246	121	1.44401	95	2.12911
gene-BCIN_01g09160	Bcerv2	Bcerv2	11.1344	530	9.91093	666	9.31634	656	9.27431	580	11.7455	606	12.4819	643	11.4151	597	13.9754	898	11.3014	532	11.4696	594	7.72644	394	11.3591	549	7.71252	397	7.37639	357	5.72981	291	7.54466	534	6.05477	294	11.2138	580	7.65681	370	7.76736	384	8.49364	601	13.7627	697	17.0602	845	13.7421
gene-BCIN_09g03130	BCIN_09g03130	BCIN_09g03130	29.8579	1665	35.1669	2768	33.3152	2750	35.2298	2579	22.7823	1377	21.8195	1317	19.8038	1213	22.2175	1673	23.6505	1304	25.1521	1526	37.7485	2257	32.092	1818	34.6147	2089	31.3388	1778	34.1913	2035	34.7825	2885	28.041	1593	33.8724	2054	32.8433	1856	34.9456	2022	36.3861	3017	51.4383	3053	46.9266	2723	39.7149
gene-BCIN_11g04160	BCIN_11g04160	BCIN_11g04160	91.2667	3799	196.927	11567	184.047	11337	183.014	10000	121.647	5487	121.623	5478	115.957	5302	219.702	12347	215.693	8873	233.305	10561	75.6989	3378	87.519	3701	75.2693	3391	88.6576	3754	79.968	3553	73.0526	4523	79.2307	3360	78.8174	3568	127.027	5359	124.343	5370	101.103	6258	262.689	11636	246.092	10657	229.212
gene-BCIN_12g05985	BCIN_12g05985	BCIN_12g05985	12.8785	1298	12.2244	1738	11.7714	1756	12.3123	1629	12.4075	1355	11.4624	1250	11.2618	1247	7.04837	959	6.63993	662	7.0984	778	12.1811	1316	14.025	1436	11.9493	1303	11.4036	1169	12.2168	1314	11.9174	1786	9.77229	1003	13.4406	1473	8.59419	878	8.935	934	9.05466	1357	20.1961	2166	20.9997	2202	19.0677
gene-BCIN_14g02730	Bcrvs167	Bcrvs167	170.204	11836	144.549	14185	145.488	14972	142.744	13030	108.842	8201	105.399	7931	107.918	8243	107.96	10137	107.574	7394	106.33	8042	91.2485	6803	167.2	11812	82.4883	6208	81.0347	5732	109.803	8150	109.321	11308	99.8506	7074	185.355	14016	158.641	11180	165.441	11937	166.744	17242	126.092	9331	130.857	9468	114.237
gene-BCIN_02g04290	BCIN_02g04290	BCIN_02g04290	0.173898	9	0.075923	5	0.180245	13	0.376826	23	0.237724	12	0.368446	19	0.25105	13	0.156433	10	0.098573	5	0.14953	8	0.391726	20	0.241408	12	0.388989	20	0.923124	44	1.86982	93	1.57656	109	1.57935	75	0.119282	7	0.145118	7	0.178468	9	0.298552	21	0.20303	11	0.108089	6	0.294368
gene-BCIN_12g01640	Bcfig4	Bcfig4	5.53155	702	3.27385	587	3.49432	657	3.19647	533	5.19764	715	5.40773	743	5.93501	828	5.98337	1025	5.92382	743	5.32863	736	3.0351	413	5.35914	691	2.74343	377	2.57805	333	2.89702	393	3.77764	713	3.76115	487	4.99912	690	4.10534	528	4.1174	543	4.36958	825	3.29563	445	3.28963	435	3.60537
gene-BCIN_13g00380	BCIN_13g00380	BCIN_13g00380	174.4	4557	62.1738	2293	65.7306	2542	67.168	2304	47.918	1357	46.9685	1328	49.1586	1411	112.451	3967	104.165	2690	137.558	3909	45.1199	1264	188.215	4996	39.1379	1107	31.3646	834	94.2453	2629	110.536	4296	82.5508	2197	209.251	5945	238.071	6304	256.759	6961	274.827	10677	61.1964	1702	59.1414	1608	54.6898
gene-BCIN_06g04110	BCIN_06g04110	BCIN_06g04110	1.24373	105	1.20487	144	1.03316	129	1.40629	156	1.9192	176	1.75869	161	2.19653	204	1.93248	221	1.59114	133	2.01509	185	0.777303	71	1.7043	147	0.904113	83	0.509371	44	0.560588	51	0.613974	78	0.863489	75	1.73054	159	1.32915	114	1.36046	120	1.27363	160	1.15081	104	1.12825	100	0.944431
gene-BCIN_05g00820	Bctoa1	Bctoa1	14.0428	1253	10.7714	1357	11.5247	1522	10.8001	1265	16.5775	1603	16.0813	1553	15.4384	1513	15.9121	1917	14.0429	1239	14.8399	1440	12.569	1203	14.8787	1349	12.5359	1211	12.2562	1113	15.7339	1499	16.1767	2147	14.1602	1287	16.0247	1555	14.1216	1277	13.823	1280	15.6954	2083	14.2808	1356	13.7811	1280	13.5477
gene-BCIN_12g02950	BCIN_12g02950	BCIN_12g02950	0.893888	90	0.608509	86	0.575996	86	0.774011	102	0.350899	39	0.452436	49	0.391682	44	0.23327	32	0.241462	24	0.213028	24	0.641673	69	1.05387	108	0.476166	52	0.310872	32	0.380963	41	0.573631	86	0.441673	45	0.667429	73	0.785093	80	0.585433	61	0.529339	79	0.312933	34	0.777377	81	0.421564
NewGene_2494	--	--	0.186765	13	0.355555	34	0.245452	25	0.364577	32	0.612929	45	0.356192	26	0.681933	50	0.461478	42	0.574771	38	0.32776	24	0.231819	17	0.403812	28	0.126171	10	0.203267	14	0.233375	17	0.373116	37	0.408587	28	0.355818	26	0.36573	25	0.362357	25	0.198295	20	0.255301	19	0.534171	37	0.343145
gene-BCIN_15g00550	BCIN_15g00550	BCIN_15g00550	4.81004	149	1.6564	73	1.21764	56	1.64693	67	1.98563	67	2.09047	70	2.28946	78	1.30685	55	0.999918	31	1.26144	43	3.25173	108	3.72545	118	2.08292	70	2.25922	72	3.12059	103	3.16371	146	2.42567	77	5.18645	175	3.65656	115	3.19123	103	2.84708	131	1.57538	52	1.55628	51	1.42037
NewGene_674	--	--	0.724329	37	0.707257	50	0.839279	62	0.930466	61	0.882469	48	0.656677	36	0.822156	46	0.83088	56	0.890736	44	0.640755	35	0.598486	33	0.441787	23	0	0	0.327882	17	0.61578	33	0.571152	43	0.930837	48	0	0	0.627158	32	0.841376	44	0.518743	39	0.879228	47	0.686547	36	0.974832
gene-BCIN_01g11350	BCIN_01g11350	BCIN_01g11350	10.4316	562	8.52078	648	8.1856	653	7.78824	551	9.25738	541	9.73195	568	7.63892	452	11.4617	834	10.0656	536	12.1386	712	5.89368	341	10.5637	579	6.8506	400	6.95441	382	6.2901	362	6.69291	537	5.63576	310	10.2334	600	9.5803	523	9.02185	505	8.36396	670	10.541	605	11.0646	621	8.67162
gene-BCIN_10g00910	BCIN_10g00910	BCIN_10g00910	0.175719	8	0.049574	3	0.267464	16	0.139146	8	0.158367	7	0	0	0.08487	4	0.057924	4	0	0	0.091939	5	0	0	0.063667	3	0	0	0.235682	10	0.071107	4	0.043149	3	0.06693	3	0.077382	4	0.249743	11	0.208789	9	0.285944	18	0	0	0.046942	2	0.1377
gene-BCIN_03g00380	BCIN_03g00380	BCIN_03g00380	10.2948	633	4.79561	417	5.94149	541	5.95424	481	8.51802	568	9.04963	603	9.62997	651	8.30251	690	9.21648	561	7.94481	532	3.58459	237	8.0304	502	3.59503	240	2.94242	185	6.06469	399	5.68371	520	4.62753	290	10.9434	732	9.28844	579	8.18274	523	10.2418	937	6.25923	410	6.1341	393	4.74506
gene-BCIN_02g03440	BCIN_02g03440	BCIN_02g03440	22.2244	455	12.2371	354	12.3996	376	11.0633	298	25.1657	559	25.2312	559	24.8179	559	28.7911	796	29.2163	592	24.7033	550	9.401	207	20.4535	426	9.29599	206	8.08121	169	11.9565	262	12.9366	394	10.3882	217	22.1482	494	33.7381	700	31.0724	660	28.8184	878	9.17843	200	7.89044	169	7.67589
gene-BCIN_04g00770	Bcmet17	Bcmet17	16.8277	1122	3.78623	357	3.84614	380	4.00334	351	5.83779	422	5.87387	424	5.76181	422	3.25445	293	2.68157	177	3.15087	229	9.6064	687	16.9371	1148	9.89671	715	9.41179	639	5.60307	399	6.13377	609	5.96254	405	18.096	1313	9.15699	619	10.2281	708	9.74534	967	7.56857	538	6.17762	429	5.92979
gene-BCIN_04g03200	BCIN_04g03200	BCIN_04g03200	0.170224	12	0.385644	36	0.27393	27	0.174513	15	0.378143	27	0.436238	31	0.216418	16	0.105519	10	0.217977	15	0.065951	5	0.232748	17	0.288286	20	0.167682	12	0.204069	14	0.261292	19	0.538877	53	0.517505	35	0.191644	14	0.411582	28	0.330817	23	0.131429	13	0.278931	20	0.267275	19	0.266596
gene-BCIN_12g00510	BCIN_12g00510	BCIN_12g00510	6.41072	578	2.86886	365	3.448	460	3.99163	472	4.57279	446	4.6084	449	4.52942	448	4.56196	555	3.90592	348	3.39927	333	5.11131	494	5.95299	545	3.93576	384	3.71746	341	4.56505	439	5.39301	723	4.09342	376	7.13836	699	5.72637	523	5.43295	508	7.02126	940	3.32879	319	4.07724	382	3.52653
gene-BCIN_12g02850	Bcesf1	Bcesf1	1.36995	114	1.60448	188	1.88072	231	1.8609	203	2.40198	216	2.04328	184	2.31772	212	3.79475	425	3.34007	274	3.40122	307	2.14579	191	1.5766	133	1.88966	170	2.59447	219	1.77288	157	1.93332	239	1.76399	149	1.76184	159	1.60974	136	2.51994	217	2.48894	307	1.26429	112	1.839	159	1.22613
gene-BCIN_04g06080	BCIN_04g06080	BCIN_04g06080	0.056622	6	0.053804	8	0.043555	7	0.03339	5	0.040183	5	0.128092	13	0.043738	5	0.032054	5	0	0	0	0	0.019917	2	0.063898	7	0.03954	4	0.015494	2	0	0	0.011938	2	0.017617	2	0.019675	3	0	0	0.083249	9	0.010273	2	0.078474	8	0.089163	9	0.013982
gene-BCIN_14g03810	BCIN_14g03810	BCIN_14g03810	1.70986	101	1.40297	117	1.2461	109	1.62477	126	1.89447	121	1.92884	123	2.53518	164	1.5983	127	2.22556	130	2.19332	141	0.828895	53	1.61524	97	0.633806	41	0.374063	23	1.00664	64	1.08173	95	0.778555	47	1.32151	85	1.86677	112	1.54908	95	1.56267	137	1.45486	91	1.30594	80	1.25813
gene-BCIN_09g04010	BCIN_09g04010	BCIN_09g04010	0.03863	1	0.70032	23	0.49362	17	0.433365	13	0.423335	11	0.614855	15	0.243123	6	0.592485	18	0.484442	11	0.277893	7	0.082848	2	0.317446	8	0.513917	13	0.477012	11	0.366078	9	0.499126	17	0.584865	14	0	0	0.1634	4	0.293855	7	0.191619	7	0.485357	12	0.251522	6	0.764035
NewGene_1363	--	--	0.7202280000000001	91	2.16081	444	2.0708670000000002	441	1.99525	382	1.79799	284	2.48594	380	2.33329	371	2.04188	400	1.74055	252	2.20288	349	0.421075	59	0.582778	87	0.573752	87	0.12609	19	0.735264	109	0.525884	114	0.375449	56	0.721055	112	1.3666749999999999	150	0.567776	86	0.538988	117	0.085279	4	3.16699	470	3.68584
gene-BCIN_02g01400	BCIN_02g01400	BCIN_02g01400	1.05793	37	1.76672	86	1.48711	76	2.08345	94	0.733271	28	1.14058	43	0.558188	21	0.785202	37	0.777602	27	0.588893	22	0.751858	28	0.848899	30	0.848571	32	0.444191	16	0.872793	32	1.42179	73	1.12401	40	0.73218	28	1.24522	44	0.671352	24	0.572757	30	1.01637	37	1.18875	43	1.47986
gene-BCIN_05g02750	BCIN_05g02750	BCIN_05g02750	0.060809	3	0	0	0.04109	3	0.038296	2	0.047891	2	0.084294	4	0.054254	2	0	0	0.030763	2	0	0	0.078843	3	0	0	0	0	0	0	0.052034	2	0	0	0	0	0	0	0	0	0	0	0.020447	2	0	0	0.337048	12	0.060561
gene-BCIN_03g09090	BCIN_03g09090	BCIN_03g09090	34.2435	2572	32.4997	3444	33.4176	3714	33.6493	3317	38.6716	3147	35.9419	2921	39.912	3292	31.643	3208	27.0683	2009	31.5439	2576	23.2302	1870	34.1168	2603	26.5745	2160	23.9001	1826	28.6831	2299	29.8655	3336	27.5052	2104	36.4564	2977	33.2444	2530	36.1618	2818	33.8665	3782	39.7021	3173	41.9955	3281	32.0202
gene-BCIN_09g05510	Bcpca1	Bcpca1	1.54064	233	1.20068	256	1.34189	300	1.26692	251	0.951705	156	0.854353	140	1.08523	180	1.07102	218	0.773549	116	0.934477	154	0.912342	148	1.67344	257	0.79269	130	0.556955	86	0.543386	88	0.863833	194	1.039	160	1.21181	199	1.25106	191	1.19589	187	1.29127	290	1.43664	231	1.35485	213	1.53866
gene-BCIN_09g03720	BCIN_09g03720	BCIN_09g03720	1.81207	150	5.00664	583	5.07785	620	4.42451	479	1.88679	169	2.47479	221	2.36019	214	2.98813	333	4.05212	331	3.49256	314	1.62684	144	1.57132	132	1.68627	151	1.38595	117	1.93179	170	2.18294	268	2.08885	176	1.51457	136	2.85814	239	2.46827	212	2.35458	289	3.63955	320	3.11591	268	2.94597
NewGene_691	--	--	0.190155	9	0.40857	25	0.159007	11	0.205231	12	0.922247	44	0.769361	36	0.678873	33	0.860045	51	0.752604	33	0.925819	44	0.111048	6	0.11967	6	0.168336	8	0	0	0.239006	12	0.306327	20	0.29181	13	0.181914	9	0.453872	20	0.295969	14	0.166639	11	0.506631	24	0.656235	30	0.802409
gene-BCIN_04g01450	BCIN_04g01450	BCIN_04g01450	29.2508	1396	12.2242	823	12.8564	908	14.124	885	47.3137	2446	50.1031	2587	52.9433	2775	48.5231	3126	44.7914	2112	47.8486	2483	28.7226	1469	29.7326	1441	26.1026	1348	23.8868	1160	27.8886	1421	31.6874	2249	28.5895	1390	32.5885	1691	36.7846	1779	35.225	1744	44.9976	3193	16.6704	847	15.0121	746	12.2243
gene-BCIN_02g07910	BCIN_02g07910	BCIN_02g07910	162.274	12870	1078.32	120685	1097.12	128767	1058.04	110145	302.935	26032	307.392	26380	315.237	27461	432.153	46275	454.528	35628	425.243	36678	621.049	52804	160.659	12944	672.399	57710	725.799	58552	593.81	50267	526.93	62161	609.864	49271	138.562	11950	270.606	21750	253.602	20869	218.44	25761	975.269	82312	1011.37	83451	841.489
NewGene_2548	--	--	1.53691	93	0.81899	72	1.05047	96	1.22875	96	1.6569	111	1.47654	99	1.72608	114	1.55316	125	1.85515	103	2.01334	135	1.1933	79	1.05596	63	1.54037	98	0.898099	54	1.31044	87	1.84057	144	1.11699	71	1.60775	104	1.31216	82	2.02045	122	1.71113	157	1.38513	90	1.19945	77	1.02354
gene-BCIN_01g01050	BCIN_01g01050	BCIN_01g01050	0.308927	40	0.314078	57	0.34372199999999997	66	0.340332	57	0.282294	39	0.292349	41	0.274813	39	0.43491199999999997	76	0.34531700000000004	45	0.455217	63	0.513846	71	0.304031	40	0.251711	35	0.340969	45	0.39027	54	0.337119	65	0.386036	51	0.373435	52	0.407828	53	0.526626	70	0.48718	93	0.135564	19	0.135945	18	0.250438
gene-BCIN_01g10000	BCIN_01g10000	BCIN_01g10000	1.28409	161	2.1497	379	1.96942	364	2.08779	343	1.38462	188	1.59545	216	1.72354	237	1.79452	303	1.65518	205	1.78138	242	1.17382	158	1.74843	222	1.02277	139	0.87058	111	1.12661	151	1.04846	195	1.40284	179	1.826	248	1.53088	194	1.48194	192	1.56246	291	1.27245	170	1.41337	184	1.50466
gene-BCIN_01g00550	Bcsas1	Bcsas1	77.1375	5364	74.425	7304	77.1838	7943	75.3064	6874	91.2831	6878	88.7917	6682	96.9084	7402	90.2916	8478	90.1234	6194	86.3166	6528	53.9976	4026	77.612	5483	57.6394	4338	52.6277	3723	59.2815	4400	59.2693	6131	52.2273	3700	78.9077	5967	67.5665	4762	68.0856	4913	65.2909	6752	101.066	7480	98.3085	7113	76.9978
gene-BCIN_04g06360	BCIN_04g06360	BCIN_04g06360	1.01291	90	0.323056	41	0.37583	49	0.269706	32	0.217261	21	0.229977	22	0.172778	17	0.137001	17	0.126173	11	0.313848	31	0.801549	76	0.824788	74	0.858348	82	0.691072	62	0.493378	47	0.69436	91	0.743355	67	0.717838	69	0.775025	70	0.809428	74	0.656278	86	0.425102	40	0.305258	28	0.155224
gene-BCIN_09g04710	BCIN_09g04710	--	37.2416	6552	38.2072	9484	39.6287	10308	39.3873	9102	36.1986	6861	37.2559	7055	38.3388	7438	41.01747099999999	9692	41.983064999999996	7308	36.9838	7094	24.745013999999998	4673	35.1352	6281	24.7832	4720	21.6646	3854	30.2028	5687	30.3468	7883	30.678148000000004	5463	36.039198999999996	6834	36.3485	6474	35.09715800000001	6359	35.8131	9293	27.809	5200	28.1528	5145	24.602082000000003
gene-BCIN_14g02420	BCIN_14g02420	BCIN_14g02420	0.53081	28	1.41521	104	1.16388	90	1.58407	108	0.681509	39	0.642966	37	0.601463	35	0.351535	25	0.272764	14	0.283229	16	0.543458	31	0.94666	50	0.386555	22	0.395956	21	0.223542	13	0.441049	35	0.402952	22	0.69766	40	0	0	0.39177	22	0.713239	55	1.50064	83	1.88504	102	1.8503
gene-BCIN_13g05190	BCIN_13g05190	BCIN_13g05190	0.228374	13	0.64001	49	0.973757	78	0.803369	57	0.32366	19	0.470093	28	0.394509	24	0.522225	39	0.417948	23	0.604154	36	0.410889	24	0.333296	19	0.358532	21	0.969094	54	0.323468	19	0.484609	39	0.566506	32	0.170608	11	0.294152	17	0.39811	23	0.215263	18	0.444686	26	0.271476	16	0.733089
gene-BCIN_09g06530	BCIN_09g06530	BCIN_09g06530	3.42802	186	3.13498	240	3.08162	247	3.62109	257	4.13996	243	3.77617	221	4.26788	254	4.72744	345	3.90371	209	4.98316	293	2.12606	124	3.03236	167	2.19645	129	2.76305	152	3.31569	192	3.31111	267	2.04079	113	3.65985	216	3.73834	205	4.08678	230	3.80799	306	4.13957	239	4.14696	234	3.68381
gene-BCIN_12g00930	BCIN_12g00930	BCIN_12g00930	1013.83	52539	226.217	16544	232.794	17854	234.597	15959	1093.59	61406	1075.84	60330	1137.76	64764	975.33	68243	982.284	50311	994.383	56042	404.115	22452	1025.35	53980	350.371	19650	346.032	18241	450.415	24914	431.815	33286	437.183	23080	1072.2	60422	943.261	49540	979.139	52649	961.033	74056	190.864	10526	179.041	9654	168.414
gene-BCIN_16g02750	BCIN_16g02750	BCIN_16g02750	6.8055	664	5.40586	744	5.87828	848	5.76606	738	5.60819	593	5.53661	584	5.67268	608	5.57223	734	5.80519	560	5.79337	615	4.90676	513	6.13761	608	3.91991	414	4.48449	445	3.8159	397	4.59218	666	4.52401	450	6.99606	742	4.82832	477	4.58656	464	4.7367	687	6.09497	633	5.92195	601	5.66922
gene-BCIN_09g01720	Bcmtc5	Bcmtc5	8.18669	1467	6.80071	1719	7.09158	1880	7.23849	1702	7.77637	1509	7.8795	1527	9.10831	1792	7.0397	1703	7.14301	1265	6.05621	1180	5.55272	1067	9.76278	1777	5.26341	1021	5.20232	948	5.82989	1115	6.77684	1806	6.67548	1218	9.1509	1783	7.42283	1348	6.8891	1281	9.08067	2419	6.00554	1145	5.45757	1017	6.21072
NewGene_460	--	--	0.499207	55	0.78837	40	0.949786	153	1.2914	184	0.3791	15	0.603994	71	0.519816	62	0.44894	66	0.474876	17	0.361791	39	0.537822	63	0.490799	54	0.721372	85	0.418336	47	0.766881	89	0.600942	97	0.55427	62	0.613153	73	0.550107	20	0.342024	13	0.447788	73	0.855182	99	1.03158	117	0.990039
NewGene_1217	--	--	0.055377	3	0.053037	4	0.03082	3	0.018502	2	0.061003	3	0.065203	4	0.043534	3	0.209331	13	0.029448	2	0.344373	16	0	0	0.005489	1	0	0	0.061718	3	0.011195	1	0.009346	2	0	0	0	0	0.101449	6	0.000456	1	0.019169	2	0	0	0.091711	5	0.173997
gene-BCIN_15g02120	BCIN_15g02120	--	2629.72	145219	1191.27	92835	1204.18	98410	1176	85245	1871.63	111988	1916.35	114512	1790.22	108589	1768.53	131860	1803.26	98419	1872.64	112463	4005.66	237140	2690.65	150942	3992.92	238619	4332.65	243374	3724.02	219501	3525.25	289566	3665.44	206195	2607.23	156564	3084.67	172633	3094.56	177311	3181.34	261231	1671.65	98238	1554.49	89310	1452.77
NewGene_2504	--	--	0	0	0	0	0	0	0	0	0	0	0	0	0	0	0	0	0	0	0	0	0	0	0	0	0.169456	4	0	0	0	0	0	0	0	0	0	0	0	0	0	0	0	0	0	0	0	0	0
gene-BCIN_02g05410	BCIN_02g05410	BCIN_02g05410	0	0	0.038645	2	0	0	0	0	0	0	0	0	0	0	0	0	0	0	0	0	0	0	0	0	0	0	0	0	0	0	0	0	0	0	0	0	0	0	0	0	0	0	0	0	0.052418	2	0
gene-BCIN_11g02100	Bcmus81	Bcmus81	2.23456	178	1.13781	128	1.35752	160	1.17021	122	2.66298	230	2.60537	224	2.81248	246	2.85702	307	2.75011	216	3.38124	293	1.41977	121	1.96446	159	1.656	143	1.81322	147	1.9225	163	1.51323	179	2.03406	165	1.66354	144	1.70344	138	1.98744	164	1.91892	227	0.812025	69	1.10106	91	1.05517
NewGene_2091	--	--	9.83539	1576	10.4737	2439	9.79359	2385	9.53666	2071	4.78813	874	4.70113	857	4.66495	863	3.03816	691	3.37773	563	3.79415	695	9.50808	1717	8.69634	1488	10.3902	1894	10.6102	1818	6.89739	1240	6.55548	1642	6.7101	1151	8.46342	1550	6.19649	1058	6.38159	1115	5.5015	1378	15.2459	2732	12.6476	2216	14.4786
gene-BCIN_05g07080	BCIN_05g07080	BCIN_05g07080	0.552919	21	0.315272	17	0.708228	39	0.433497	22	0.185488	8	0.224503	10	0.190319	8	0.264912	14	0.396	15	0	0	0.410898	17	0.639227	25	0.318916	13	0.299456	12	0.635099	26	0.43295	24	0.250093	10	0.191581	8	0.393796	15	0.734882	29	0.449022	25	0.833092	33	0.511113	20	0.322111
gene-BCIN_07g02020	BCIN_07g02020	BCIN_07g02020	18.8731	1296	16.9446	1642	16.558	1683	16.7989	1514	17.7559	1321	17.0855	1270	16.9543	1279	20.4339	1894	19.1363	1299	21.1987	1583	17.4833	1287	19.5429	1363	15.9378	1184	16.8048	1174	16.6339	1219	16.4448	1680	17.3903	1217	17.4224	1301	18.5393	1290	19.4261	1384	17.124	1748	16.8085	1228	14.3241	1023	14.3232
NewGene_1278	--	--	0.10618	5	0.334979	21	0.541866	35	0.683337	39	0.895207	42	1.13928	54	1.20441	58	0.808484	48	0.352281	16	0.486324	23	0.399629	19	0.303992	14	0.268103	13	0.465938	21	0.735537	34	0.803687	52	0.467987	21	0.06784	4	0.307461	14	0.239027	11	0.204673	14	0.77993	36	0.943434	43	0.723779
gene-BCIN_13g01790	BCIN_13g01790	BCIN_13g01790	11.5511	898	17.8686	1961	17.4723	2010	18.2181	1859	12.2596	1033	12.2576	1032	13.98	1194	28.628	3005	31.243	2401	30.1401	2548	3.60372	301	11.6894	924	2.97173	250	3.24986	257	5.76863	479	6.61299	765	6.86774	544	12.7667	1080	11.0313	870	10.5259	849	10.9695	1268	4.31875	358	4.01574	325	3.40315
gene-BCIN_13g02100	BCIN_13g02100	BCIN_13g02100	0.656113	43	0.629525	58	0.687982	67	0.961852	83	0.59375	42	0.736463	52	0.690224	50	0.175505	16	0.267775	18	0.12938	10	0.49125	35	1.11157	74	0.309989	22	0.612181	41	0.536394	38	0.540498	53	0.425407	29	0.749952	54	0.352187	24	0.232809	16	0.350451	34	0.396077	28	0.47609	33	0.615181
gene-BCIN_08g04410	BCIN_08g04410	BCIN_08g04410	0.209053	13	1.07413	95	0.782148	72	1.10182	90	0.433368	30	0.327786	23	0.427103	30	0.418993	36	0.173585	11	0.407172	28	0.399523	27	0.234973	15	0.142658	10	0.154341	10	0.237024	16	0.383954	36	0.425201	27	0.12576	9	0.244016	16	0.146192	10	0.348729	33	1.32285	88	1.09988	72	1.15018
NewGene_2512	--	--	0.602715	25	0.590544	34	0.321338	20	0.274993	15	0.876102	39	0.998145	44	1.37435	61	1.05628	58	1.1962	48	0.610231	27	1.23144	54	0.671044	28	0.638495	28	0.581127	24	1.22445	53	1.24464	75	0.901631	37	0.975128	43	0.793228	33	1.03697	44	0.543744	33	0.390227	17	0.455012	20	0.626142
gene-BCIN_07g04820	Bcnab2	Bcnab2	21.6187	1615	21.3892	2255	18.9542	2096	23.2045	2276	23.3962	1894	24.7019	1997	24.4558	2007	29.4153	2967	31.574	2331	28.026	2277	18.3036	1466	21.3509	1621	14.7552	1193	15.6695	1191	18.943	1511	17.6946	1966	16.9793	1292	22.6843	1843	21.652	1639	22.3865	1735	22.4714	2496	17.6865	1406	17.4957	1360	16.9851
gene-BCIN_13g02220	BCIN_13g02220	BCIN_13g02220	0.96872	37	0.636002	34	0.311498	16	0.863305	43	0.41653	17	0.603491	23	0.902944	35	0.396842	21	0.174743	7	0.513362	21	0.555925	23	0.628337	24	0.681761	28	0.317412	13	0.696917	28	0.437293	25	0.435608	17	0.836309	34	0.676188	26	0.456154	18	0.671072	38	0.566747	23	0.553811	22	0.365538
gene-BCIN_03g00730	BCIN_03g00730	BCIN_03g00730	0	0	0	0	0.050104	3	0	0	0	0	0	0	0	0	0	0	0.051945	3	0	0	0.06938	3	0	0	0	0	0	0	0	0	0	0	0	0	0	0	0.052877	3	0	0	0	0	0.064146	3	0	0	0
gene-BCIN_10g01350	BCIN_10g01350	BCIN_10g01350	1.02119	50	0.290596	21	0.510497	37	0.362835	24	1.18841	63	1.01182	54	0.74669	41	0.884504	59	0.724772	35	0.408574	22	1.67711	88	1.09483	55	1.1428	61	2.22826	111	2.35739	123	2.68373	196	2.12397	106	1.58012	84	1.4209	71	1.32695	68	1.21841	89	0.610531	32	0.324379	17	0.543641
gene-BCIN_10g02890	BCIN_10g02890	BCIN_10g02890	0.266977	14	0.396194	28	0.175403	13	0.285769	19	0.665459	36	0.454791	25	0.30673	17	0.436015	30	0.317405	16	0.493201	27	0.483386	26	0.868249	44	0.335864	19	0.394552	20	0.424271	23	0.563681	42	0.547661	28	0.738764	40	0.525674	27	0.632699	33	0.429097	32	0.58756	31	0.943701	49	0.572894
gene-BCIN_05g02740	BCIN_05g02740	BCIN_05g02740	0.090835	4	0.113766	6	0.157016	9	0	0	0	0	0.097964	4	0.03689	2	0	0	0	0	0	0	0.135603	6	0.06484	3	0	0	0	0	0	0	0.119552	7	0	0	0.088653	4	0.041688	2	0	0	0.058117	4	0.065686	3	0.098567	4	0
gene-BCIN_01g05440	BCIN_01g05440	BCIN_01g05440	1.84908	92	1.5002	106	1.40448	104	1.24454	82	1.80317	97	1.50026	81	1.24304	68	1.51843	102	1.3275	66	1.42268	77	1.02575	55	2.03504	103	1.22955	67	1.32035	67	1.2044	64	1.17633	87	1.403	71	1.1849	64	1.41741	72	1.197	62	2.06114	153	1.80132	96	2.02013	105	1.25927
gene-BCIN_02g06310	BCIN_02g06310	BCIN_02g06310	8.96081	603	5.94363	564	6.06122	603	6.38886	564	2.51206	183	2.05431	150	2.25948	167	0.934821	85	0.402416	27	0.921121	68	9.83444	709	8.60796	588	9.22528	672	7.53409	516	9.44083	678	13.7251	1373	10.4752	718	9.38897	687	6.25912	427	6.53505	456	7.7569	776	4.83342	346	5.37325	376	4.86988
gene-BCIN_02g02650	BCIN_02g02650	BCIN_02g02650	5.9077	366	2.34618	205	2.9094239999999996	267	2.64408	215	5.42305	363	5.0701	339	4.88112	331	7.42399	619	6.34347	387	6.55119	440	6.53631	433	6.9169149999999995	435	5.66131	378	5.9978299999999996	377	6.63589	438	7.7632650000000005	713	6.1511	387	7.48402	502	7.85891	491	8.58214	550	10.5077	963	4.10449	271	4.25504	274	2.94924
gene-BCIN_06g01670	BCIN_06g01670	BCIN_06g01670	0	0	0	0	0.13748	6	0	0	0.062744	3	0	0	0.085207	3	0	0	0	0	0.047093	2	0.088993	3	0.066476	2	0	0	0.064607	2	0.063694	3	0.123099	6	0.201548	7	0.062519	3	0.113146	4	0.163805	6	0	0	0	0	0.158352	5	0.133834
gene-BCIN_09g03320	BCIN_09g03320	BCIN_09g03320	6.82191	320	1.37416	91	1.22632	86	1.30539	81	3.46085	176	3.79198	193	3.00856	155	5.12733	325	6.8727	319	5.79582	296	6.59908	332	7.63224	364	8.79951	447	5.98069	286	8.25573	413	8.11973	566	9.9557	476	5.44437	278	8.14454	387	7.41327	361	5.97611	417	0.934583	47	0.82191	41	0.881102
gene-BCIN_07g00270	BCIN_07g00270	BCIN_07g00270	7.49843	346	4.40574	287	4.72431	323	4.73464	287	10.5996	530	9.12953	456	8.11317	411	7.04574	439	6.18431	282	5.6411	283	7.43301	368	7.53416	353	6.14356	307	5.4273	255	6.99118	344	5.92501	407	5.7133	269	8.03937	403	6.6844	313	7.23822	347	7.50855	515	6.24865	307	4.09634	197	5.46758
NewGene_286	--	--	0	0	0	0	0	0	0	0	0	0	0	0	0	0	0	0	0	0	0	0	0	0	0	0	0.136257	3	0	0	0	0	0	0	0	0	0	0	0.186016	4	0.118798	3	0	0	0.234204	5	0.130998	3	0
gene-BCIN_09g03370	Bcpop1	Bcpop1	4.75633	496	3.1244	460	3.19644	493	3.49424	478	4.13487	467	3.9232	443	4.00519	459	4.997	703	4.22063	435	4.34307	493	3.60403	403	4.73908	502	3.84414	434	3.18578	338	4.08253	454	4.24422	658	3.51464	374	5.52069	626	5.08463	537	5.36463	580	6.0755	942	3.91364	434	4.04231	439	2.83904
gene-BCIN_04g02580	BCIN_04g02580	BCIN_04g02580	0	0	0	0	0	0	0	0	0.040423	4	0.056708	5	0.025984	3	0.064225	7	0	0	0.025282	2	0	0	0	0	0.024264	2	0	0	0	0	0	0	0	0	0	0	0	0	0	0	0	0	0	0	0	0	0.051354
gene-BCIN_08g06410	Bcgpi12	Bcgpi12	29.6809	1893	30.5831	2753	30.5646	2885	30.7645	2576	27.2379	1883	26.4305	1824	25.5599	1791	28.7085	2473	29.6302	1868	30.0915	2088	23.4706	1605	33.6751	2182	20.4795	1414	23.0032	1493	29.4596	2006	30.7486	2917	27.7906	1806	34.0714	2363	28.9173	1870	28.9772	1918	30.7321	2915	44.1462	2997	40.1858	2667	42.5839
gene-BCIN_10g00020	BCIN_10g00020	BCIN_10g00020	40.0721	3137	10.5905	1170	10.9953	1274	11.0674	1138	50.408	4275	50.3408	4264	52.8358	4543	20.9295	2212	20.0158	1549	18.6801	1591	34.1087	2863	40.1402	3192	34.9393	2960	28.6045	2278	35.2213	2943	43.9915	5122	37.1925	2966	43.991	3745	26.844	2130	27.8537	2263	30.1333	3508	14.8063	1234	14.8977	1214	14.2836
gene-BCIN_11g01840	BCIN_11g01840	BCIN_11g01840	1.09047	76	0.477317	47	0.243303	26	0.318188	30	0.270863	21	0.216255	17	0.245098	19	0.262953	25	0.206113	15	0.186256	15	0.592544	45	0.910021	65	0.686492	52	0.289057	21	0.490815	37	0.476076	50	0.365348	26	1.28622	98	1.54691	110	1.00305	73	1.10063	114	0.259278	20	0.372174	27	0.334178
gene-BCIN_11g03590	BCIN_11g03590	BCIN_11g03590	0.067207	5	0.446108	47	0.201395	23	0.245884	24	0.092041	8	0.155267	13	0.162482	14	0.14541	15	0.081709	6	0.114768	10	0.493337	40	0.156516	12	0.222379	18	0.383369	29	0.474051	38	0.524939	59	0.634115	48	0.049344	4	0.180619	14	0.284343	22	0.235341	27	0.320236	26	0.2483	20	0.249323
gene-BCIN_09g03640	BCIN_09g03640	BCIN_09g03640	2.91168	244	4.85011	574	4.66313	578	4.18596	461	5.19726	472	3.93091	357	5.05826	466	6.27075	710	7.1282	590	7.53478	687	4.86523	437	2.71407	231	4.69052	426	4.50716	384	3.07159	275	3.47574	433	3.63079	310	2.85028	260	2.71052	231	2.33708	204	2.49863	312	3.62844	319	3.03251	265	3.37206
gene-BCIN_11g04280	BCIN_11g04280	BCIN_11g04280	28.785012000000002	1698	22.0675	1833	22.185	1937	22.3295	1726	29.629201000000002	1893	31.3121	2008	31.264746000000002	2021	41.2547	3294	42.7125	2495	41.6882	2678	26.4119	1673	30.8827	1851	22.104585999999998	1413	20.9124	1255	24.929	1566	25.184	2209	21.7726	1307	30.2609	1940	30.970083000000002	1850	34.4991	2114	36.4088	3189	29.824246000000002	1870	28.2114	1732	25.362420999999998
gene-BCIN_15g03290	Bcabp1	Bcabp1	68.6931	7386	54.1986	8223	55.2057	8784	54.7478	7727	68.3004	7957	74.7128	8692	71.6578	8463	85.3647	12392	85.6721	9104	77.9119	9110	51.9477	5988	72.4827	7917	45.4807	5292	41.8051	4572	56.5409	6489	57.8268	9248	58.1544	6369	71.5148	8361	71.9652	7841	73.0452	8149	77.8219	12441	47.2497	5406	47.5934	5324	42.8975
gene-BCIN_12g05080	BCIN_12g05080	BCIN_12g05080	48.1028	1528	33.0445	1481	35.2662	1657	37.4466	1561	54.9354	1890	54.6009	1876	57.7064	2013	55.4128	2376	55.7377	1749	66.5165	2297	39.3071	1338	46.561	1502	34.099	1172	34.3668	1110	39.1154	1326	41.773	1973	38.1975	1236	46.0643	1591	45.13	1452	47.8972	1578	49.1164	2319	48.8494	1651	43.9939	1453	42.7123
NewGene_258	--	--	0.233317	9	0.155639	8	0.170597	9	0.253127	12	0.721578	28	0.277097	11	0.79591	32	0.19543	10	0	0	0.171802	7	0.252596	10	0.460173	17	0.051778	2	0.082537	3	0.435427	17	0.368894	20	0.371059	14	0.096508	4	0.252596	10	0.173209	7	0.387668	21	0.361092	14	0.321006	12	0.544806
gene-BCIN_12g00090	BCIN_12g00090	BCIN_12g00090	0.943685	50	0.791378	59	0.754291	59	0.845965	59	0.358692	21	0.317008	19	0.521228	31	0.401324	29	0.326821	17	0.325907	19	0.418201	24	0.966734	52	0.646256	37	0.231589	13	0.528671	30	0.770989	61	0.842533	46	0.881332	51	1.47908	79	1.11126	61	1.24157	98	0.790309	45	0.959046	53	0.591511
gene-BCIN_08g05210	BCIN_08g05210	BCIN_08g05210	7.97362	721	14.7475	1882	15.3352	2052	16.5005	1959	13.0316	1277	13.0067	1273	12.9881	1290	23.7147	2895	22.5518	2015	20.6956	2035	7.09133	688	7.75189	712	6.60633	647	5.85408	539	10.2126	986	10.5285	1416	9.86021	909	8.47051	833	10.2147	936	10.089	947	10.8051	1453	12.2253	1177	10.9307	1029	11.4644
gene-BCIN_12g00950	BCIN_12g00950	BCIN_12g00950	0.188364	10	0.257304	18	0.116573	9	0.222822	15	0.099303	6	0.260147	14	0.159971	9	0.09946	7	0.053589	3	0.182022	10	0.137969	8	0.102357	5	0.077074	4	0.040999	3	0.16267	9	0.248876	18	0.071917	4	0.309239	17	0.145811	8	0.195474	10	0.271302	20	0.266743	14	0.159136	8	0.117125
gene-BCIN_14g02400	BCIN_14g02400	BCIN_14g02400	0.483445	28	0.193045	16	0.286826	25	0.368476	28	0.301793	19	0.225362	15	0.356548	23	0.272251	22	0.201814	12	0.2489	16	0.46961	30	0.480084	29	0.323535	21	0.148799	9	0.527033	33	0.717657	62	0.68139	41	0.249351	16	0.397392	24	0.116344	7	0.623958	54	0.246287	16	0.120808	8	0.361707
NewGene_725	--	--	1.39263	16	2.1234	34	2.27495	38	2.4075	36	2.04436	25	2.10041	26	2.76514	35	0.719808	11	1.03873	12	1.15576	15	2.89393	35	1.74111	20	1.75322	22	2.82708	33	2.67805	33	1.88329	32	3.53046	41	3.15459	39	1.69126	20	1.6066	19	2.36299	40	1.82424	22	1.48212	18	2.73831
NewGene_1846	--	--	0.659583	76	0.20818599999999998	37	0.36071	76	0.168426	30	0.603252	89	0.400472	53	0.459374	62	0.09676399999999999	16	0.43928399999999995	46	0.344004	48	0.350491	35	0.28726799999999997	34	0.087799	15	0.18918	23	0.23555299999999998	38	0.474451	97	0.20148	30	0.54584	59	0.47132799999999997	59	0.269915	38	0.030563	6	0.299861	46	0.7618199999999999	104	0.748711
NewGene_1761	--	--	0.120607	6	0.749865	48	0.496498	33	0.552372	33	0.412638	21	0.680635	34	0.59961	30	0.271797	17	0.649043	29	0.29282	15	0.381407	19	0.166192	8	0.140138	7	0.216338	10	0.484749	24	0.18206	13	0.223297	11	0.363684	18	0.316366	15	0.462611	22	0.223256	15	0.446837	22	0.415199	20	0.505977
NewGene_2221	--	--	3.71586	82	4.62692	144	5.4667	178	4.79702	139	1.37396	33	1.02896	25	1.04543	26	1.39652	42	0.960494	21	1.20541	29	3.52224	83	3.20117	72	2.49311	60	1.90286	43	3.5723	84	3.29541	108	4.1406	93	3.64143	88	3.0855	69	3.10757	71	2.36184	78	5.44712	128	5.39555	124	7.45152
gene-BCIN_09g04380	BCIN_09g04380	BCIN_09g04380	7.48151	433	2.55025	209	2.607	223	2.78449	212	4.214	264	3.79598	238	4.24614	270	2.2286	174	2.58141	148	2.15301	136	2.56388	159	7.48628	440	2.80271	176	2.91601	172	2.22675	138	2.34464	202	2.10495	124	6.79333	427	4.67603	274	3.96595	238	3.97099	342	3.07803	190	2.63102	159	2.76749
gene-BCIN_11g06320	BCIN_11g06320	BCIN_11g06320	2.45634	276	1.42962	235	1.50838	254	1.60625	240	2.44329	298	2.1973939999999996	270	2.11711	266	2.16726	331	2.02378	225	2.35457	288	1.27722	155	2.49672	291	1.18971	151	1.22019	145	0.937827	113	1.23362	213	0.958582	115	2.95797	368	1.51255	174	1.1598	136	1.63555	278	2.25078	278	2.8734260000000003	345	2.31274
gene-BCIN_05g08240	BCIN_05g08240	BCIN_05g08240	3.90567	249	2.2161	199	2.69684	254	2.77094	232	2.41171	167	2.34477	162	1.97145	138	1.5143	131	1.47283	93	1.48935	104	3.2023	219	3.00422	195	3.50373	242	2.34832	152	2.97335	202	3.28429	311	3.30272	215	3.4746	241	2.79142	181	2.86617	190	2.98797	283	3.02927	206	3.09592	205	3.0817
NewGene_2179	--	--	0.301713	10	0.398366	18	0.253575	13	0.367795	16	0.139805	5	0.455977	16	0.547846	20	0.073305	4	0.275547	9	0.057478	2	0.173369	6	0	0	0.046017	2	0	0	0.684814	24	0.486782	24	0.223362	8	0.072621	3	0.13693	5	0	0	0.187906	9	0.20774	8	0.639875	22	0.639143
gene-BCIN_07g07050	BCIN_07g07050	BCIN_07g07050	0.117428	6	4.14885	297	2.8835	217	3.78517	252	0.578087	32	0.614376	34	0.924173	52	0.513549	36	1.0211	52	0.869013	48	0.463436	26	0.341984	18	0.195123	11	0.226354	12	0.725963	40	0.828658	63	0.52597	28	0.458581	26	0.352155	19	0.302981	16	0.430712	33	2.71445	147	3.47992	184	3.49927
NewGene_1318	--	--	3.44772	256	2.81547	295	4.18836	459	3.37547	329	8.11872	653	6.87973	551	8.12057	662	6.64393	664	7.22159	529	8.478	682	4.57604	362	4.10782	309	4.47209	359	5.75695	435	4.70308	371	5.73396	633	4.15935	315	4.19574	339	3.06382	231	3.98077	307	2.88654	319	6.25477	494	4.75141	367	5.27295
NewGene_1307	--	--	0	0	0	0	0.004263	2	0.04053	9	0.003112	1	0.00732	2	0.007268	2	0	0	0.008935	3	0.018989	4	0.10597200000000001	18	0.014731	3	0.022186	4	0.058526999999999996	10	0.0106	3	0.018584	6	0.018757	4	0	0	0.001499	1	0.039882	8	0.029067999999999997	8	0.002262	1	0.021796	5	0.001421
NewGene_838	--	--	0.072299	5	1.09853	93	1.50564	133	1.30625	103	0.729962	48	0.488248	32	0.459326	31	0.507549	41	0.922695	55	0.702402	46	0.661155	43	0.339455	21	0.76401	50	0.897425	55	0.487238	32	0.958512	86	0.595342	37	0.309207	21	0.409513	25	0.383508	24	0.258438	23	1.23989	79	0.956969	60	1.29844
gene-BCIN_03g08990	BCIN_03g08990	BCIN_03g08990	0.066316	4	0.062047	6	0.124118	11	0.158085	13	0.106502	7	0.231955	15	0.211108	14	0.148175	12	0.057859	4	0.032801	3	0.159597	10	0.13393	8	0.125618	8	0.353352	21	0.118808	8	0.175417	16	0.137707	9	0.211031	14	0.116991	7	0.311098	19	0.287882	26	0.08181	6	0.102687	7	0.043967
gene-BCIN_07g01380	BCIN_07g01380	BCIN_07g01380	12.3689	2210	11.5231	2904	12.224419999999999	3231	11.9041	2791	13.294	2569	13.400286000000001	2586	13.4816	2642	13.8338	3330	15.283943999999998	2692	13.572804000000001	2629	8.395256999999999	1609	13.4523	2441	7.53236	1458	7.10008	1291	8.15654	1557	9.4696	2520	9.09323	1656	11.225	2180	12.296375999999999	2226	11.4241	2117	11.2026	2974	9.41369	1789	11.174123999999999	2075	8.908
gene-BCIN_13g05210	Bcctr3	Bcctr3	5.1493	225	8.50448	523	8.95151	577	7.78896	446	4.05046	192	4.36662	206	4.68343	225	4.87442	287	5.39954	233	5.05663	240	5.54055	259	5.62443	249	5.21431	246	5.16697	229	4.58088	213	4.79793	311	5.18587	231	4.72281	224	4.90449	217	5.3064	240	4.71858	306	6.10159	283	6.29312	286	4.81202
gene-BCIN_06g02680	BCIN_06g02680	BCIN_06g02680	0.051183	2	0.032218	2	0.036935	2	0	0	0.531727	21	0.360449	15	0.816442	33	0.337278	17	0.184193	7	0.21783	9	0.103018	4	0.038775	2	0.389508	16	0.214615	8	0.258334	10	0.313512	17	0.302298	12	0	0	0	0	0	0	0.053097	3	0	0	0	0	0
NewGene_1519	--	--	0.062907	9	10.4899	2010	10.8123	2042	9.49716	1692	0.048258	7	3.75335	548	5.27357	774	0.104137	19	4.11482	552	4.099	596	11.7727	1713	0.010769	2	11.288340999999999	1631	1.7669560000000002	245	11.3411	1642	10.8263	2151	11.711552000000001	1610	0	0	3.86386	523	3.04463	422	0.08894	18	1.75725	244	5.54824	783	2.78696
gene-BCIN_03g05390	Bcadi1	Bcadi1	36.987	1757	9.75247	654	11.2683	792	11.504	718	24.8778	1281	26.9606	1386	24.8733	1298	29.175	1871	25.8406	1213	31.8789	1647	28.8793	1471	36.8706	1779	25.4539	1309	24.848	1201	28.2636	1433	26.4929	1872	21.5156	1041	44.3456	2291	30.1856	1453	32.423	1598	37.6696	2661	21.279	1076	22.6489	1120	22.3161
NewGene_1602	--	--	3.73637	690	0.71482	183	0.911137	249	0.787864	191	1.7882	358	1.92901	377	1.74989	355	1.42177	355	1.63953	299	1.60356	322	7.85803	1554	3.63298	682	8.48503	1694	9.41406	1767	6.24887	1231	5.98669	1643	6.5747409999999995	1235	3.0863	612	3.98662	746	3.95293	757	2.83614	778	0.941418	179	0.9102870000000001	167	0.96297
gene-BCIN_13g00870	BCIN_13g00870	BCIN_13g00870	2.18079	268	0.940542	163	0.794704	145	0.80088	129	0.474598	64	0.216126	29	0.547242	74	0.385623	64	0.497028	61	0.348838	47	0.760882	100	2.1881	273	0.36502	49	0.387109	49	0.339566	45	0.400049	73	0.279498	35	2.34444	313	0.911681	114	0.738407	94	0.970625	177	0.652945	86	0.494906	64	0.604706
gene-BCIN_02g05360	BCIN_02g05360	BCIN_02g05360	0.247261	13	0.199073	14	0.421259	31	0.422745	28	0.397525	22	0.368091	20	0.501625	28	0.432854	29	0.15816	8	0.905208	49	0.860083	46	0.213118	11	0.825658	45	0.77911	40	0.694615	37	0.469023	35	0.444738	23	0.153105	9	0.616516	31	0.220315	12	0.265229	20	0.228988	13	0.348815	18	0.080836
gene-BCIN_06g06030	BCIN_06g06030	BCIN_06g06030	5.80215	449	5.15892	563	5.57592	638	5.41628	550	5.61727	471	5.47281	458	6.02875	512	5.11172	534	4.86326	372	4.87163	410	4.68792	389	6.47347	509	4.53536	380	3.76523	297	3.92246	324	5.08987	586	3.94304	311	6.1787	520	4.97597	390	5.23115	420	5.30283	610	5.52736	455	6.07416	489	5.14605
gene-BCIN_02g05870	BCIN_02g05870	BCIN_02g05870	20.7243	1385	18.3385	1729	17.4601	1726	17.6519	1548	22.7872	1649	22.6532	1638	22.9257	1682	18.2439	1645	19.7237	1302	19.4944	1416	17.2795	1238	21.914	1487	15.1759	1097	16.6002	1128	19.1045	1362	19.8008	1967	16.4129	1117	24.1959	1758	20.2313	1370	19.2825	1337	23.8991	2374	24.7464	1759	23.1825	1611	23.3317
gene-BCIN_18g00150	BCIN_18g00150	BCIN_18g00150	0.154563	13	0	0	0.063794	8	0.072236	8	0.14991	14	0.078538	7	0.036858	4	0.07132	8	0.029934	3	0.120645	11	0.116654	11	0.218218	19	0.219917	20	0.270301	23	0.257829	23	0.251897	31	0.193401	17	0.240411	22	0.299848	25	0.142645	13	0.283616	35	0.080552	7	0.021504	2	0
gene-BCIN_14g00680	BCIN_14g00680	BCIN_14g00680	5.94334	312	1.84125	137	2.76351	215	2.27883	157	3.80256	216	3.82182	217	4.17911	241	4.9124	348	5.47638	284	4.38187	250	2.95887	167	5.58224	297	3.0859	175	2.95196	158	3.0499	171	3.78608	295	3.35151	179	4.9235	281	3.19532	170	3.66509	200	4.09413	319	4.63126	259	4.77914	261	3.43252
gene-BCIN_12g05500	BCIN_12g05500	BCIN_12g05500	0.255584	11	0.23019	13	0.137072	8	0.112934	6	0.413663	18	0.337108	15	0.387721	17	0.109544	6	0.933792	37	0.410379	18	0.526976	23	0.397993	16	0.302055	13	0.498803	20	0.825838	35	0.502764	30	0.473407	19	0.178641	8	0.236586	10	0.265613	11	0.870979	51	0.189403	8	0.093684	4	0.248428
gene-BCIN_13g00660	BCIN_13g00660	BCIN_13g00660	0.904598	43	1.24325	82	1.74401	121	1.6656	102	1.77567	90	1.9724	100	2.50131	128	2.25735	142	1.59292	74	1.60665	82	1.15349	58	1.14661	55	0.934676	48	0.513745	25	1.02163	51	0.904949	63	0.627075	30	1.08342	55	0.789238	38	0.359889	18	0.648244	45	1.64566	82	1.29642	63	1.25467
gene-BCIN_05g05780	BCIN_05g05780	BCIN_05g05780	8.53022	316	3.37184	176	4.05679	222	3.75618	183	8.32237	334	7.7861	312	6.70592	273	8.69218	434	8.00359	293	8.66622	349	6.37505	253	7.59688	286	5.69169	228	6.17296	233	7.72053	305	6.63235	365	6.20704	234	6.62938	267	8.41134	316	10.1338	389	9.93787	547	7.17706	283	7.13787	275	6.90168
gene-BCIN_07g00940	Bctps2	Bctps2	16.327703999999997	2333	17.3952	3535	18.7356	3953	17.2786	3265	13.0045	2037	13.7687	2132	14.5499	2284	13.57	2643	13.2656	1882	11.9806	1864	16.021880000000003	2459	16.696	2457	13.442514000000001	2160	13.8025	2050	17.334	2667	17.077	3711	18.3865	2714	15.907195000000002	2484	13.3551	1970	13.338	2015	15.086172000000001	3232	20.047	3030	21.0494	3124	18.463535999999998
gene-BCIN_03g01020	BCIN_03g01020	BCIN_03g01020	0	0	0	0	0	0	0	0	0	0	0	0	0	0	0	0	0	0	0	0	0	0	0	0	0	0	0	0	0	0	0	0	0	0	0	0	0	0	0	0	0	0	0	0	0	0	0
gene-BCIN_16g03830	BCIN_16g03830	BCIN_16g03830	0.965747	61	0.483375	43	0.534878	50	0.436125	36	0.648588	44	0.923539	63	0.926526	64	0.475298	41	0.566998	36	0.549367	38	0.336768	23	0.53729	35	0.575449	39	0.477822	31	0.42581	29	0.615834	58	0.294192	19	0.593145	41	0.679011	43	0.701978	46	0.682966	64	1.10669	74	0.99418	65	0.800509
gene-BCIN_11g03030	BCIN_11g03030	BCIN_11g03030	12.0975	780	8.36993	762	8.07948	771	7.93395	672	9.77997	684	10.0018	698	9.15133	648	9.80059	853	8.2801	528	10.081	707	8.80136	609	9.60095	629	9.14201	638	7.77037	510	8.54906	589	8.9311	857	8.53638	561	11.0315	774	12.0974	791	10.9144	730	10.3776	995	9.02832	620	9.22105	619	7.98163
gene-BCIN_13g04240	BCIN_13g04240	BCIN_13g04240	5.89297	475	2.38729	272	2.40327	287	2.56311	271	6.18658	540	5.69318	496	6.06926	537	1.6293	177	1.52592	122	1.68458	148	2.52745	218	5.94808	487	1.77431	155	2.02289	166	1.60136	138	1.43744	173	1.73437	143	6.09962	534	3.45095	282	3.67572	307	3.79797	455	2.65678	228	3.04918	256	2.68676
NewGene_1780	--	--	0.378586	61	0.542543	122	0.527085	125	0.822647	167	0.248625	43	0.310849	54	0.167912	30	0.263871	57	0.310611	49	0.290865	51	0.467143	80	0.372711	61	0.39462	68	0.463933	76	1.14418	195	1.12301	266	1.19027	194	0.24288	43	1.17865	191	1.36506	226	1.44967	344	0.666713	113	0.543332	91	1.00666
NewGene_2107	--	--	0.055366	4	0.507967	45	0.518191	48	0.744141	42	0.361669	25	0.723595	49	0.457843	19	0.58552	49	0.683364	42	0.6293	43	0.045302	3	0.169238	11	0.090602	7	0.114588	8	0.23517	15	0.086923	8	0.031784	2	0.05548	4	0.129602	9	0.111608	8	0.160422	15	1.60448	78	0.704769	45	0.47508
NewGene_651	--	--	1.7519989999999999	209	1.24057	206	1.1762329999999999	204	1.17099	180	1.49853	196	1.4670800000000002	192	1.55956	204	1.19464	193	1.22924	145	1.2640019999999998	163	1.1704569999999999	148	1.6476119999999999	195	0.889351	116	0.8591270000000001	106	1.4318300000000002	181	1.22073	214	1.11841	136	1.63999	210	1.91757	231	1.99605	246	1.7449	307	0.9850049999999999	125	0.997063	122	1.13219
gene-BCIN_01g10850	BCIN_01g10850	BCIN_01g10850	1.92399	280	1.75176	360	1.71398	370	1.63104	312	0.904713	143	0.916366	145	0.873431	140	0.621394	123	0.664813	96	0.690532	110	4.54753	710	1.76607	262	4.97085	783	4.78586	709	3.6317	565	3.75688	814	4.54302	674	1.13209	180	2.72971	403	2.78219	421	1.88092	407	1.48067	230	1.78217	270	1.47917
NewGene_2070	--	--	0.1657	7	0.426144	23	0.345034	19	0.393152	20	0.218178	9	0.279907	12	0.173156	8	0.175288	9	0.381298	14	0.187195	8	0.171855	7	0.277416	11	0.277094	12	0	0	0.347939	14	0.205993	12	0.298054	12	0.199847	9	0.200904	8	0.178493	7	0.189302	11	0.225863	9	0.243349	10	0.06055
gene-BCIN_16g03150	Bcsac3	Bcsac3	6.28133	1041	5.90644	1382	5.80453	1424	6.45077	1404	5.31306	954	5.88225	1055	6.04086	1100	6.06056	1356	6.48449	1062	5.25367	947	3.37379	600	6.4307	1083	3.51792	631	3.1343	529	3.38339	599	4.38976	1082	4.23659	716	6.3508	1145	5.9819	1005	5.7423	988	5.98592	1475	3.94068	695	4.44568	767	3.87094
gene-BCIN_02g07000	BCIN_02g07000	BCIN_02g07000	14.1834	1817	11.7512	2124	11.2834	2139	11.546	1941	12.0863	1677	13.4499	1864	11.86	1669	14.6568	2535	14.9006	1886	12.1349	1690	8.62311	1184	14.056	1829	8.2949	1150	7.14075	931	8.79455	1203	9.47496	1805	10.3427	1350	12.5144	1743	11.7673	1528	12.1716	1618	12.1195	2308	9.20447	1255	8.96865	1195	8.48149
gene-BCIN_04g04540	BCIN_04g04540	--	0.211679	9	0.251413	14	0.183343	11	0.210613	11	0.037265	2	0.195251	8	0.118146	5	0.137799	8	0	0	0.354874	15	0.217323	9	0.38703	15	0.434723	18	0	0	0.105241	5	0.188085	11	0.239898	10	0	0	0.135336	6	0.193637	8	0.290597	17	0.29102	12	0.169596	7	0.184931
gene-BCIN_09g05150	BCIN_09g05150	BCIN_09g05150	14.2738	1529	17.2122	2604	17.1121	2702	18.0999	2527	12.6227	1481	13.3903	1547	12.325299000000001	1456	12.1663	1754	11.5446	1215	9.84769	1144	11.201	1280	15.362556999999999	1665	10.69	1245	8.38527	927	16.898386000000002	1939	20.4894	3280	19.574431999999998	2153	15.735759999999999	1818	11.7546	1270	12.0543	1319	12.729279000000002	2021	23.4625	2656	21.8063	2432	20.693
gene-BCIN_02g06750	BCIN_02g06750	BCIN_02g06750	6.40758	504	4.0812	459	4.19886	495	4.2721919999999995	444	4.77974	411	4.85217	429	5.52872	471	4.71892	513	5.12653	407	5.2915	469	4.02503	348	5.69263	455	3.4965029999999997	312	2.60321	221	4.13636	362	4.47243	523	3.99444	318	6.72093	573	5.24733	429	5.316394000000001	441	6.50928	762	5.37559	447	5.59119	468	5.45249
gene-BCIN_03g01730	Bcdid4	Bcdid4	9.64045	544	6.44675	513	7.83299	653	7.23282	535	11.1647	682	9.23916	564	10.8744	673	12.8828	980	9.97704	556	12.2946	754	7.24175	438	9.82882	563	7.88548	481	7.18497	412	7.48017	450	8.08489	678	7.26423	417	10.5684	648	7.78003	445	9.11572	533	10.794	905	7.65525	459	9.31037	546	5.66477
gene-BCIN_07g01600	Bcpaa1	Bcpaa1	18.0553	817	15.8313	1010	13.1354	879	15.0144	891	19.7995	970	18.8064	920	19.8882	988	18.6947	1141	19.72	881	21.2952	1047	20.0183	971	21.9279	1007	16.9162	828	19.5849	901	19.5393	943	20.844	1402	18.582	856	20.9469	1030	18.5301	849	18.9661	890	24.19	1626	18.9192	911	18.4725	869	15.2315
gene-BCIN_04g01140	BCIN_04g01140	BCIN_04g01140	0.674151	13	2.13533	55	2.35761	63	2.16077	52	1.19082	24	1.6149	32	1.82511	37	0.940037	23	1.22734	22	1.1956	24	0.740195	15	0.828428	16	0.914963	18	0.300853	6	1.46405	29	1.17828	32	1.40702	26	0.937404	19	1.21006	23	0.974593	19	0.72803	20	1.53335	30	1.70199	32	1.62181
gene-BCIN_12g00970	Bcgst19	Bcgst19	12.271	484	4.61345	257	5.03843	294	5.08702	264	11.3011	483	11.2147	479	11.0233	478	8.21899	438	7.73695	302	8.80351	378	6.4726	274	12.5519	503	5.85999	250	4.75435	191	7.41077	312	6.97935	410	6.08227	245	15.1244	649	11.1164	444	11.3088	463	13.7612	807	5.82663	245	6.69816	275	5.70268
gene-BCIN_04g03070	BCIN_04g03070	BCIN_04g03070	10.7992	360	10.4748	493	10.9077	538	11.2622	493	11.0171	398	9.9161	358	11.1853	410	10.1935	459	10.5514	348	11.2765	409	7.68217	275	10.9378	371	8.25568	298	7.39496	251	9.93914	354	10.475	520	9.26487	315	11.0165	400	9.79486	331	12.018	416	11.8867	589	10.7509	382	11.7844	409	9.78142
gene-BCIN_10g02160	BCIN_10g02160	BCIN_10g02160	4.04351	164	2.31129	133	1.9707	119	2.20817	118	1.38942	61	1.69377	75	2.21422	99	1.36692	75	1.53446	62	1.23754	55	3.05889	133	4.33574	179	2.1221	93	2.46973	102	2.22699	97	3.0796	186	1.95612	81	3.55023	157	3.27306	135	4.50464	190	2.68207	162	1.92705	84	2.50674	106	2.48495
gene-BCIN_02g03520	BCIN_02g03520	BCIN_02g03520	55.256	3141	52.9209	4245	53.4313	4494	52.7384	3935	60.6129	3733	62.8661	3867	63.9792	3994	67.4977	5180	67.6848	3802	68.3876	4227	44.3841	2705	52.948	3057	41.1824	2533	42.9206	2482	46.5044	2822	44.1016	3729	45.2279	2619	54.5902	3374	59.6939	3439	57.4587	3389	59.6209	5039	59.5822	3604	53.6109	3170	53.8275
gene-BCIN_03g08960	Bcdao9	Bcdao9	0	0	0	0	0	0	0	0	0	0	0.026149	3	0	0	0.018542	2	0	0	0	0	0	0	0.054314	4	0	0	0	0	0	0	0.018262	2	0	0	0	0	0	0	0	0	0.036741	4	0	0	0.079868	6	0
gene-BCIN_07g05990	BCIN_07g05990	BCIN_07g05990	0	0	0	0	0.020759	2	0	0	0	0	0	0	0	0	0	0	0	0	0	0	0	0	0	0	0	0	0	0	0	0	0	0	0	0	0	0	0	0	0	0	0	0	0.033027	2	0	0	0.038893
gene-BCIN_01g00670	Bcsui2	Bcsui2	61.1612	3487	21.1829	1705	21.7956	1839	22.2604	1666	47.8458	2956	49.1994	3036	47.0359	2946	70.8474	5454	71.3394	4020	71.7037	4446	55.9024	3417	58.0152	3361	51.5498	3181	50.3827	2922	58.2142	3543	60.8863	5164	52.5312	3051	67.2825	4172	75.1607	4343	79.2934	4691	91.4948	7757	39.4914	2396	34.2939	2035	29.8815
gene-BCIN_11g00150	BCIN_11g00150	BCIN_11g00150	8.14977	342	3.0305	180	3.15003	196	3.12605	172	5.16244	235	4.04295	184	5.0055	231	7.17829	406	6.15835	255	7.46407	340	5.1563	232	9.0057	384	4.43703	202	5.03869	215	4.13513	185	4.25415	265	4.56483	195	11.3484	517	8.26078	351	9.44744	411	11.9892	747	4.73661	212	4.90552	214	4.73339
NewGene_935	--	--	0.182096	19	0.805773	112	0.834165	121	0.7457689999999999	100	1.99283	216	1.8531810000000002	199	2.1691890000000003	221	0.7869590000000001	106	0.501638	51	0.822282	83	0.74869	75	0.257488	27	0.6677059999999999	74	0.627038	65	1.2764090000000001	139	1.4558559999999998	222	1.8184	188	0.274548	31	0.492273	52	0.42902700000000005	42	0.561579	81	1.4354770000000001	136	1.15624	117	1.16302
gene-BCIN_10g00320	BCIN_10g00320	BCIN_10g00320	0.446107	26	0.410716	33	0.548511	47	0.467735	35	0.363543	23	0.341258	21	0.132852	9	0.12563	10	0.176252	10	0.070865	5	0.083268	6	0.69675	41	0.048344	3	0.170904	10	0.117703	8	0.293996	25	0.163056	10	0.672048	42	0.739047	43	0.566968	34	0.590554	50	0.341707	21	0.779093	47	0.348605
gene-BCIN_10g04480	BCIN_10g04480	BCIN_10g04480	12.0682	2088	10.3312	2523	11.0019	2817	11.2275	2550	26.9699	5056	27.2326	5099	29.1194	5534	29.3178	6849	28.4019	4857	24.9302	4691	11.8286	2194	11.7262	2061	12.5947	2358	11.3978	2006	10.7311	1982	12.6746	3262	11.807	2081	12.676	2385	12.1225	2126	10.7233	1925	12.0422	3098	9.76765	1799	9.73966	1754	9.90036
gene-BCIN_06g00620	Bctpp2	Bctpp2	43.7262	3584	116.906	13521	119.233	14462	117.574	12649	41.4003	3677	42.0169	3727	43.6417	3929	29.338	3247	29.1191	2359	29.335	2615	35.1411	3088	48.8614	4069	34.5418	3064	35.9034	2994	43.7217	3825	46.0522	5615	45.0998	3766	49.2566	4390	43.4963	3613	43.139	3669	49.3974	6020	105.02	9160	108.642	9264	108.064
gene-BCIN_11g05510	BCIN_11g05510	BCIN_11g05510	4.37744	267	5.87923	506	5.84617	528	5.4127	434	12.7123	840	12.0122	793	12.3878	830	9.73169	802	11.2071	676	10.8676	721	5.38541	353	5.14993	320	5.02712	332	5.87783	365	8.78686	572	9.99456	907	8.75334	544	4.90001	325	5.07195	314	6.08683	386	6.0645	550	2.78989	182	2.63748	168	2.89468
gene-BCIN_04g05090	BCIN_04g05090	BCIN_04g05090	1.66949	61	1.51998	78	1.55124	83	1.43277	68	2.52353	99	2.16678	85	1.59882	64	1.98026	97	2.38569	86	2.19374	87	1.21958	48	1.61102	60	0.950653	38	1.24284	46	0.71748	28	1.25506	68	0.617159	23	1.91296	76	1.03537	38	1.00362	38	2.06664	111	2.60149	100	2.17438	82	3.38956
gene-BCIN_02g06450	Bccoq9	Bccoq9	36.0368	1638	25.2959	1623	23.345	1571	25.9765	1550	32.1896	1586	28.5833	1406	29.9918	1498	28.8832	1773	28.7143	1290	31.1646	1541	38.1494	1859	38.5034	1778	37.7975	1860	32.3583	1497	36.6073	1776	44.7654	3027	35.3404	1637	41.3092	2042	36.2057	1668	36.9943	1745	40.9452	2768	41.9994	2032	40.2948	1906	37.3431
gene-BCIN_01g06210	BCIN_01g06210	BCIN_01g06210	32.5583	2299	33.176	3306	33.4891	3500	31.982	2965	9.78208	749	10.1509	776	10.339	802	15.8731	1514	14.9688	1045	14.3083	1099	13.0714	990	33.0971	2375	13.0455	997	10.641	765	22.5827	1703	24.0772	2529	20.7352	1492	43.1285	3312	49.918	3573	53.2606	3903	58.0921	6100	33.3468	2506	37.2334	2736	30.3622
gene-BCIN_02g05510	BCIN_02g05510	BCIN_02g05510	2.54151	389	2.37142	511	2.88124	651	2.4429	490	4.41994	732	4.42661	732	5.05839	849	3.52715	728	3.54139	535	2.67295	444	2.61985	429	2.96991	461	2.2499	372	2.37765	370	2.0672	337	2.05557	467	2.13896	333	2.42325	403	2.29	355	2.05553	326	2.27695	517	2.26753	369	2.32867	370	1.91358
gene-BCIN_01g08710	BCIN_01g08710	BCIN_01g08710	13.9051	564	14.4592	827	15.421	925	15.4667	823	17.5158	769	17.4508	766	17.452	777	19.1233	1047	17.5202	702	20.0228	883	11.6688	507	14.3331	590	11.4826	504	10.8156	446	11.4381	495	12.0683	728	12.8182	530	17.4394	769	16.3908	673	16.0186	674	19.154	1154	20.8868	901	21.1633	893	18.3133
gene-BCIN_06g01610	BCIN_06g01610	BCIN_06g01610	10.8298	541	14.4032	1015	14.0496	1039	16.0796	1054	24.0995	1304	26.2621	1419	23.3348	1280	36.0558	2431	35.0528	1730	39.0659	2122	12.7158	681	9.9427	505	13.333	721	11.3995	579	19.9266	1062	23.0104	1709	18.8533	959	12.8364	697	22.0811	1118	21.8962	1135	27.4907	2041	20.9932	1116	20.2864	1054	18.2862
gene-BCIN_16g03730	BCIN_16g03730	BCIN_16g03730	10.5405	1260	10.1441	1711	10.3046	1822	10.7186	1681	9.97329	1291	10.6044	1371	10.4663	1374	14.1686	2286	14.2719	1686	11.1635	1451	6.12166	785	10.9248	1326	4.78272	619	4.57138	556	6.44738	823	6.59639	1173	6.64345	809	11.5907	1506	9.11253	1104	9.43572	1170	9.4879	1686	8.53422	1085	8.13259	1011	8.04017
gene-BCIN_04g05490	BCIN_04g05490	BCIN_04g05490	56.3051	4264	63.2757	6763	57.5249	6447	59.4189	5907	48.0562	3944	48.6339	3986	45.5905	3793	72.2989	7393	72.2843	5411	71.0015	5848	36.189	2939	60.1321	4627	31.4963	2582	28.0248	2159	39.5243	3195	39.0486	4399	39.5662	3053	63.5562	5234	47.6114	3655	45.7779	3598	47.2527	5321	60.6711	4890	66.4008	5232	60.5946
gene-BCIN_04g02930	Bmr5	Bmr5	2.45552	410	4.22717	996	4.48734	1108	4.73415	1037	2.65032	480	2.55683	462	2.35006	431	2.91224	656	3.37886	558	2.55913	465	3.03323	543	2.50353	425	3.19173	577	3.36539	572	4.34996	775	3.6347	902	4.34796	739	2.23859	407	3.1825	539	2.60857	452	2.55973	635	2.04399	363	2.1424	372	2.10114
gene-BCIN_09g03750	BCIN_09g03750	BCIN_09g03750	1.15606	75	0.71584	66	0.894388	86	1.09225	93	1.02715	73	0.530421	38	0.818808	59	0.608467	54	0.493587	32	0.225699	16	1.09876	77	0.961515	64	0.946441	67	0.46742	31	0.951097	66	0.695138	67	1.0946	73	0.745496	53	1.15676	76	1.00007	68	0.877471	85	0.578122	40	0.897499	61	0.832676
gene-BCIN_04g06170	Bcmlh3	Bcmlh3	5.5425	669	47.0372	8002	51.9912	9275	50.0242	7915	25.8405	3375	27.2215	3551	31.4567	4165	16.2176	2640	16.8327	2006	13.6112	1785	5.85651	757	6.16051	755	5.01508	655	5.09513	625	8.13766	1047	8.36759	1501	8.77226	1078	5.73359	752	5.22845	639	4.50871	564	5.36798	963	25.6843	3295	27.998	3512	27.0142
gene-BCIN_14g01590	Bcrpb2	Bcrpb2	21.6727	3409	22.5354	5001	23.9202	5567	22.9941	4747	27.548	4694	28.712	4886	29.9069	5166	27.7829	5899	29.1458	4530	24.1152	4125	16.0777	2711	24.5891	3929	15.8096	2691	15.2579	2441	16.5595	2780	16.5796	3879	16.238	2602	22.6066	3866	22.9593	3660	23.258	3795	23.5949	5518	15.3889	2576	16.4915	2699	17.9518
gene-BCIN_16g01890	BCIN_16g01890	BCIN_16g01890	0.098933	10	0.670111	92	0.902184	130	0.670122	86	0.127753	14	0.093201	10	0.099307	11	0.165642	22	0.031426	4	0.06197	7	0.139671	15	0.129849	13	0.340019	36	0.174501	18	0.333757	35	0.354172	52	0.337793	34	0.09514	11	0.406513	41	0.142726	15	0.369256	54	0.253125	27	0.433345	44	0.42921
gene-BCIN_09g00330	BCIN_09g00330	BCIN_09g00330	0	0	0.072481	4	0.030214	2	0	0	0.041267	2	0	0	0	0	0	0	0	0	0.045942	2	0	0	0	0	0	0	0.05339	2	0.018996	1	0	0	0	0	0	0	0	0	0	0	0.063915	4	0	0	0.06873	3	0
gene-BCIN_12g06100	BCIN_12g06100	BCIN_12g06100	0	0	0.20378	11	0.029266	2	0.177113	9	0	0	0.107215	5	0.041407	2	0	0	0	0	0	0	0.048341	2	0.11951	5	0.078866	4	0	0	0.177408	7	0.089174	5	0.266288	10	0	0	0.072235	3	0	0	0.153182	9	0.530575	21	0.063223	3	0.229731
NewGene_2389	--	--	0.106018	3	0.412308	16	0.252896	10	0.343241	12	0.189836	6	0.366786	11	0.179948	6	0.181697	7	0	0	0.307476	9	0.226859	7	0.11861	4	0.120382	4	0.283263	8	0.275335	8	0.243165	10	0.113899	3	0.177507	5	0.275398	8	0.098086	3	0.267325	11	0	0	0.285306	8	0.535806
gene-BCIN_04g04810	BCIN_04g04810	BCIN_04g04810	21.0274	1070	3.90226	281	5.36548	404	4.82994	323	26.5277	1462	23.336	1285	26.0479	1456	20.1116	1381	19.4918	980	19.3864	1073	16.2582	887	20.4722	1058	17.5172	965	16.4879	853	14.0251	762	16.8783	1277	10.3077	535	24.8489	1375	14.5886	752	12.1638	642	16.2583	1230	11.6713	632	10.8223	573	9.66834
gene-BCIN_09g04330	BCIN_09g04330	BCIN_09g04330	6.17427	1114	5.69186	1449	5.45532	1456	5.72673	1356	6.33987	1239	7.03564	1373	6.3189	1252	7.88075	1919	7.47861	1333	6.48369	1272	4.29141	830	6.6274	1215	3.66946	717	2.99871	551	4.58222	883	5.312	1425	5.01983	923	6.05306	1188	5.28569	967	5.02738	941	5.70621	1531	4.7697	916	5.42066	1018	5.20969
NewGene_2119	--	--	0.104026	5	0	0	0.650662	42	0.481911	28	0.203087	10	0.724521	34	0.790727	38	0.325313	19	0.576316	25	0.118895	6	0.154937	8	0.041477	2	0.251791	12	0.0898	4	0.113765	6	0.048467	4	0.150146	7	0.305085	15	0.19692	9	0.160973	8	0.207956	14	0.479808	22	0.5637	26	0.687339
gene-BCIN_02g07620	BCIN_02g07620	BCIN_02g07620	1.60317	114	6.62852	663	7.58803	795	8.0685	750	1.22403	94	1.38059	106	1.23127	96	1.49925	144	1.79862	126	1.85727	143	3.71826	283	1.87192	135	3.87149	297	5.31137	383	2.8711	217	4.03726	426	4.16607	301	1.60563	124	2.26095	163	2.64876	195	2.33281	246	4.75217	359	4.43434	327	4.68042
gene-BCIN_07g06250	Bccdc36	Bccdc36	37.2162	2883	19.8743	2173	20.8293	2388	19.9851	2032	31.686	2659	32.669	2738	31.9986	2723	35.9808	3763	34.0481	2607	35.8902	3023	28.5639	2372	38.058	2995	25.5299	2140	25.4087	2002	25.3629	2097	26.4609	3049	24.0841	1901	38.2345	3221	37.4739	2942	35.5569	2858	40.0435	4612	22.2013	1830	22.5886	1821	19.8233
gene-BCIN_03g06270	Bcrsm10	Bcrsm10	20.6484	809	8.65764	479	8.49517	493	8.66688	446	14.632	621	16.0564	681	17.0896	735	21.6887	1147	19.6496	761	19.875	847	21.0004	882	20.9295	833	21.1895	898	18.6863	745	19.671	823	22.3111	1300	18.7152	747	20.8405	888	22.9021	909	25.3147	1029	29.9039	1741	15.608	651	14.2632	582	13.6747
gene-BCIN_02g04100	BCIN_02g04100	BCIN_02g04100	1.18393	63	0.55449	42	0.709883	56	0.493825	35	1.70392	99	1.93403	112	1.57321	92	1.25932	91	1.89066	100	1.95585	114	0.964906	56	0.902991	49	1.12013	65	1.43865	78	0.879262	50	0.842884	67	1.16387	64	0.791345	46	0.786312	43	1.16882	65	0.725155	58	0.898746	51	0.65461	37	0.842319
gene-BCIN_01g04240	BCIN_01g04240	BCIN_01g04240	101.498	5139	112.766	8042	103.137	7722	98.2588	6550	69.04531200000001	3791	71.3955	3913	70.9483	3941	194.295	13302	215.166	10788	225.945	12466	34.4854	1872	105.176	5397	33.0566	1814	30.6126	1571	56.163270999999995	3027	54.0984	4066	52.1637	2691	113.141	6227	87.3269	4485	90.2875	4744	78.1752	5897	48.7998	2632	44.2297	2337	39.790614000000005
gene-BCIN_10g04290	BCIN_10g04290	BCIN_10g04290	551.179	26926	176.117	12142	181.228	13102	186.364	11951	460.541	24378	454.242	24013	477.528	25624	595.981	39310	575.68	27795	646.178	34331	492.891	25814	536.276	26614	438.884	23203	428.926	21315	520.111	27120	541.532	39351	429.982	21398	611.901	32506	636.724	31524	707.327	35853	806.04	58552	272.909	14188	283.136	14391	235.462
gene-BCIN_16g01300	BCIN_16g01300	BCIN_16g01300	21.7027	2928	29.3882	5595	28.4351	5677	29.8202	5280	25.8308	3776	28.5134	4162	27.3666	4055	27.5885	5025	27.4146	3655	25.434	3732	8.70104	1259	20.4506	2803	9.04282	1321	8.22368	1129	9.78002	1409	10.8277	2173	10.2514	1409	20.913	3068	16.735	2288	16.4297	2300	16.6025	3331	18.2347	2618	18.1629	2549	18.4411
gene-BCIN_01g10730	BCIN_01g10730	BCIN_01g10730	10.2365	441	25.0937	1525	22.9126	1460	23.6965	1340	19.4166	906	18.2591	851	17.6456	835	21.9581	1277	21.9139	933	24.369	1142	6.87521	318	11.2703	493	7.76239	362	6.56186	288	7.83493	361	9.64164	618	10.0645	442	9.35398	438	12.5603	549	13.1466	588	9.95589	638	17.6439	809	19.8396	889	18.637
gene-BCIN_06g00850	BCIN_06g00850	BCIN_06g00850	0.433796	24	0.804541	63	0.815253	66	0.467554	34	1.51519	90	1.06456	63	1.50332	91	0.991258	74	2.10003	114	0.976559	59	0.350929	21	0.590691	33	0.765519	46	0.195121	11	0.514652	31	0.890651	73	0.535413	30	0.608364	37	0.209687	12	0.17906	11	0.241523	20	0.877847	52	0.5804	33	0.726276
gene-BCIN_13g04760	BCIN_13g04760	BCIN_13g04760	0.549474	27	0.418075	28	0.68176	48	0.290779	19	0.555715	29	0.333648	18	0.306821	16	0.376756	25	0.304178	15	0.164568	9	0.43636	23	0.226513	11	0.344004	18	0.68641	34	0.327591	17	0.506313	36	0.296633	15	0.305915	16	0.419556	21	0.594508	30	0.27609	20	0.509945	26	0.617523	31	0.657006
gene-BCIN_04g00870	BCIN_04g00870	BCIN_04g00870	3.72531	562	1.92223	409	2.00857	448	1.67609	332	11.3789	1858	10.4417	1703	11.8335	1959	3.97197	809	4.64427	692	3.73718	613	1.57084	254	3.63477	557	1.48704	243	1.13204	174	1.68988	272	1.65018	370	1.77928	274	4.08655	670	2.01563	308	2.23303	350	2.04536	459	0.880033	142	1.00979	159	0.651515
gene-BCIN_05g07860	BCIN_05g07860	BCIN_05g07860	0.185894	10	0.018987	2	0	0	0.03034	3	0.399331	23	0.179018	11	0.094999	6	0.141955	10	0.235044	13	0.081704	5	0.036593	3	0.149041	8	0	0	0.170481	10	0.072067	5	0.040164	4	0.1256	7	0.153854	9	0.193168	11	0.069563	4	0.04923	4	0	0	0.028465	2	0.054902
gene-BCIN_10g05050	Bcrpt2	Bcrpt2	140.848	9376	61.9857	5823	66.4313	6545	66.408	5803	140.244	10116	140.94	10153	150.195	10982	139.084	12501	136.513	8982	146.121	10579	129.656	9253	142.9	9664	115.597	8328	118.706	8038	148.28	10536	154.285	15277	128.047	8683	158.315	11460	150.11	10127	157.988	10913	172.492	17074	102.722	7277	96.6999	6698	92.399
gene-BCIN_15g04830	BCIN_15g04830	BCIN_15g04830	0.847399	67	0.29122800000000004	33	0.317683	38	0.37712500000000004	39	0.159559	14	0.123949	11	0.06714	6	0.088882	10	0.051638	5	0.137303	12	0.236351	21	0.969406	77	0.171518	15	0.252852	21	0.338086	28	0.288613	34	0.28419	23	0.926698	80	0.45129400000000003	37	0.348037	28	0.42363	51	0.43961300000000003	37	0.484497	40	0.881358
NewGene_197	--	--	0.125509	4	0.057124	3	0.274953	11	0.070097	3	0	0	0.128365	4	0	0	0.045928	2	0.0389	2	0	0	0.242474	7	0.369421	11	0.524876	16	0.197271	6	0.253301	8	0.43962	18	0.360123	10	0.54216	16	1.13769	31	0.588075	17	0.589015	24	0.629312	18	0.592668	17	0.45878
gene-BCIN_14g01740	BCIN_14g01740	BCIN_14g01740	115.538	5477	39.3752	2635	40.573941999999995	2847	37.6023	2340	77.9172	4002	87.80361599999999	4504	83.4086	4343	119.366	7639	116.551	5461	123.903	6388	88.71313900000001	4509	122.748	5911	78.2313	4014	71.2337	3436	84.7492	4288	90.737	6398	83.7075	4042	128.996	6649	133.38008100000002	6407	146.76581099999999	7218	160.236	11293	51.3004	2588	50.665	2499	43.7394
gene-BCIN_09g02200	Bcpio1	Bcpio1	38.7081	1794	27.4269	1794	27.7136	1901	30.5778	1861	39.4321	1981	38.6176	1937	37.1855	1894	42.5527	2663	39.4695	1808	44.4544	2241	34.3866	1709	39.9525	1882	32.1826	1615	27.2387	1285	32.2476	1596	36.7988	2537	31.0673	1467	47.4909	2394	41.1727	1934	51.7239	2488	49.9872	3445	45.1288	2226	46.0941	2223	39.0102
gene-BCIN_01g00750	BCIN_01g00750	BCIN_01g00750	29.5594	1515	15.7311	1138	16.6378	1262	15.6666	1054	14.0931	783	14.9253	828	15.8136	891	20.1252	1393	18.6342	944	20.7825	1159	15.3726	845	28.0207	1459	14.8009	821	12.1104	632	20.67	1131	22.0203	1679	20.5628	1074	30.8821	1722	28.7369	1493	31.1229	1655	35.0754	2673	26.28	1434	24.5848	1311	20.3894
gene-BCIN_14g03800	Bcmnn11	Bcmnn11	15.3651	1131	12.0813	1255	11.2605	1227	11.505	1112	14.6387	1168	13.0171	1037	13.5177	1093	14.0767	1399	15.8562	1154	13.5975	1089	9.78073	772	13.9322	1042	8.2687	659	8.14386	610	9.0816	714	11.3969	1248	9.74326	731	16.0402	1284	15.1035	1127	14.3747	1098	16.3044	1784	19.2745	1510	16.9927	1301	17.5887
gene-BCIN_01g06270	BCIN_01g06270	BCIN_01g06270	48.4003	9275	81.8785	22141	83.7025	23736	84.2591	21193	41.471	8611	42.063	8722	43.5463	9166	50.8702	13161	53.9209	10212	44.1952	9210	39.8169	8180	49.2314	9584	40.2155	8340	41.1541	8022	41.4413	8476	39.7063	11317	47.3892	9251	40.529	8445	54.5978	10603	52.8191	10502	45.5421	12976	51.2763	10456	59.478	11858	51.4976
gene-BCIN_15g04900	BCIN_15g04900	BCIN_15g04900	0.138993	9	0.132731	11	0	0	0.073472	6	0.031784	3	0.047507	3	0.067648	5	0.064362	6	0.072832	5	0.074325	5	0	0	0.116118	7	0.118704	8	0.031516	2	0.19147	12	0.034488	3	0.033962	3	0.207521	14	0.214648	13	0.170482	11	0.308372	27	0.176548	11	0	0	0.193841
gene-BCIN_02g04740	BCIN_02g04740	BCIN_02g04740	0.113723	8	0.203736	19	0.134647	13	0.254086	22	0.073024	5	0.133364	10	0.041699	3	0.248802	22	0.200939	13	0.133596	10	0.014801	2	0.114959	8	0.014662	2	0	0	0.136565	10	0.032806	4	0.203318	14	0.361993	25	0.131305	9	0.072671	5	0.161972	16	0.185976	13	0.198057	13	0.28012
gene-BCIN_10g02600	BCIN_10g02600	BCIN_10g02600	2.89432	242	2.76704	326	2.80843	347	2.91786	320	2.57869	233	2.65508	240	3.45237	317	4.29812	484	4.62419	381	3.65398	332	0.786723	71	2.89207	245	1.11854	101	1.2344	105	1.56096	139	1.8594	231	1.50215	128	3.40001	309	3.27711	277	3.32181	288	2.6395	328	2.22474	198	1.73248	151	1.96582
NewGene_681	--	--	1.36763	126	0.153743	20	0.23517	32	0.203095	25	0.348648	35	0.499749	50	0.35225	36	0.239557	30	0.288408	27	0.359353	36	0.521884	52	1.10942	102	0.54037	54	0.621962	58	0.430289	43	0.690636	94	0.319651	30	1.33047	133	0.952788	89	0.859165	82	1.24083	169	0.143847	15	0.349577	34	0.164324
gene-BCIN_12g03120	BCIN_12g03120	BCIN_12g03120	6.31906	272	4.01979	245	3.6161220000000003	232	4.12106	235	4.8462689999999995	227	4.72906	222	3.82826	182	4.42944	255	4.86789	209	5.33314	247	4.59238	214	6.97169	307	3.77935	176	3.1416380000000004	138	3.9609	183	4.08433	263	2.79227	123	6.61475	312	4.51511	197	4.60668	208	5.844875999999999	376	7.18561	332	6.33729	286	5.700850999999999
gene-BCIN_05g06130	BCIN_05g06130	--	414.635	14662	140.479	7010	139.075	7278	147.377	6841	424.683	16271	433.599	16591	441.831	17161	551.633	26336	454.371	15879	582.803	22412	403.933	15312	386.155	13871	376.812	14419	357.976	12876	416.191	15708	458.781	24130	339.942	12245	497.98	19148	502.092	17993	562.8	20649	636.319	33457	228.945	8615	224.365	8254	212.831
gene-BCIN_11g02740	BCIN_11g02740	BCIN_11g02740	0.733282	68	0.557963	73	0.520771	72	0.443926	54	0.422541	43	0.551776	56	0.678423	69	0.325521	41	0.479513	44	0.293214	30	0.069348	7	1.19253	112	0.416463	42	0.3842	37	0.815022	81	0.748921	103	0.514874	49	0.508798	52	1.11387	105	0.916425	88	0.734128	101	0.18494	19	0.223494	22	0.272528
NewGene_958	--	--	1.23606	80	1.8064250000000002	156	1.77061	158	1.62284	134	6.41881	409	6.36296	381	6.22719	389	3.2734	263	3.03954	180	3.86693	245	1.561	98	1.75131	100	0.890944	54	0.978065	63	1.96228	114	2.5268	201	1.8632	108	1.0777439999999998	74	1.81078	110	2.22166	142	1.7070900000000002	155	2.18382	141	2.16569	137	2.10127
gene-BCIN_07g03020	BCIN_07g03020	BCIN_07g03020	4.64867	213	2.77419	180	2.94256	200	3.41164	206	4.13534	206	3.72375	185	3.84226	194	7.01691	434	6.1545	279	8.05119	402	3.20515	158	4.45698	208	2.13121	106	2.79886	131	3.36841	165	3.53302	241	2.49306	117	5.09678	254	5.01261	233	5.36263	255	5.79822	395	3.7939	185	5.3712	256	3.29018
NewGene_1344	--	--	0.45124	28	0.939899	81	0.804062	72	0.80322	64	0.613935	41	0.44759	30	0.612053	41	0.463759	38	0.556648	34	0.548933	37	0.638519	42	0.493037	31	0.790927	52	0.580064	36	0.756688	49	0.620502	56	0.586815	37	0.376321	25	0.191762	12	0.558279	35	0.564084	51	1.0514	68	1.08699	69	0.743351
NewGene_1263	--	--	0	0	0	0	0	0	0	0	0	0	0	0	0	0	0	0	0	0	0	0	0	0	0	0	0	0	0	0	0	0	0.206454	5	0	0	0	0	0	0	0	0	0.060707	2	0	0	0	0	0
gene-BCIN_15g05570	BCIN_15g05570	BCIN_15g05570	1.53019	103	1.70457	161	1.50387	149	2.19625	193	1.12681	82	1.03942	76	0.906745	67	0.731542	67	0.761268	51	0.753324	55	1.45802	105	1.74852	119	1.80771	131	1.10666	76	1.00035	72	2.0604	205	1.39137	95	2.11581	154	1.51255	103	1.14692	80	0.907758	91	1.96414	140	2.86098	200	2.41247
gene-BCIN_01g09190	BCIN_01g09190	BCIN_01g09190	0	0	0.177732	12	0.257488	19	0.08856	6	0.786643	41	0.75617	39	1.31066	69	0.106867	7	0.106927	5	0.153923	8	0	0	0.104028	5	0	0	0	0	0.81426	42	1.02753	73	0.992184	48	0.179077	10	0	0	0.081481	5	0.188188	14	0.325324	17	0.250554	13	0.194779
NewGene_2443	--	Bfra_005849	1.7958540000000003	567	4.42679	2045	4.22677	2292	4.43464	1962	5.077878000000001	1720	4.770990999999999	1405	4.98653	1739	4.613155000000001	2104	5.514388000000001	1714	4.75118	1613	2.56082	915	2.25314	718	3.4465749999999993	1005	3.0116299999999994	1069	3.99448	1382	3.39364	1759	3.49816	1251	1.8640690000000002	741	2.75493	1077	2.6429510000000005	932	2.3221989999999995	1156	4.926825999999998	1746	3.763860000000001	1499	4.72985
NewGene_1706	--	--	0	0	0.157744	12	0.05028	4	0.117479	8	1.05124	60	0.285474	17	0.410614	24	0.09674	7	0	0	0.037078	3	0	0	0	0	0	0	0.072772	4	0.210162	12	0.858298	67	0.581024	31	0	0	0	0	0	0	0	0	0	0	0.242201	14	0
gene-BCIN_02g04410	BCIN_02g04410	BCIN_02g04410	87.5989	6000	82.97237399999999	8015	77.0065	7804	73.87273400000001	6640	75.47	5601	74.6149	5529	78.0422	5870	101.106	9348	106.488	7207	97.45544999999998	7258	115.829	8504	87.60582600000001	6094	115.473	8558	133.282	9287	106.963	7819	82.7878	8434	98.6579	6882	74.8238	5573	102.747	7132	102.154	7258	76.2939	7769	80.8033	5886	84.4973	6020	71.05388199999999
gene-BCIN_06g00720	BCIN_06g00720	BCIN_06g00720	16.4924	788	11.4192	770	12.2233	864	13.4237	842	14.2758	739	11.3897	589	13.2229	694	12.7183	820	10.2316	483	12.4246	646	10.8161	554	16.9574	823	9.41423	487	8.75295	426	15.4016	785	14.1586	1006	13.1888	642	17.4512	906	17.9116	867	20.1688	1000	20.6627	1467	14.8077	753	15.2451	758	14.1718
gene-BCIN_16g04400	BCIN_16g04400	BCIN_16g04400	0.088328	8	0.107702	11	0.090365	10	0	0	0.179617	14	0.101588	8	0.037799	3	0	0	0.114708	9	0.025565	3	0.09025	7	0.189833	15	0.086837	7	0.211115	16	0.099504	8	0.117943	13	0.218304	16	0.125724	10	0.251366	18	0.234997	18	0.092668	10	0.143256	11	0.103151	8	0.147583
gene-BCIN_05g00880	BCIN_05g00880	BCIN_05g00880	7.37978	432	5.38515	445	4.7276	410	5.78935	445	7.86474	499	7.3981	469	7.73884	498	9.09518	719	8.80003	509	7.10287	452	7.06388	443	7.24897	431	5.35906	340	6.8886	410	6.83434	427	6.59202	574	7.00291	418	9.22316	587	6.79882	403	7.29702	443	9.2133	802	6.82835	425	7.31147	445	6.57361
gene-BCIN_02g07460	BCIN_02g07460	BCIN_02g07460	0.34926	22	0.856963	74	0.92816	84	0.994378	80	1.3937	93	1.44036	96	1.10724	75	0.46287	39	1.04066	63	0.923667	62	0.976903	64	0.38857	25	0.952888	63	1.37636	86	1.14033	75	0.798095	73	0.985028	62	0.630699	42	0.514047	32	0.548011	35	0.387336	36	0.701948	46	0.632232	41	0.812837
NewGene_111	--	--	0.20234	7	0.449338	19	0.126024	6	0.077073	4	0.366286	12	0.393923	13	0.362091	12	0.709306	29	0.358765	11	0.368397	12	0.355061	12	0.034285	2	0.711368	23	0.363127	11	0.380412	13	0.427484	19	0.449429	14	0.323643	11	0.069256	3	0.186677	6	0.307057	14	0.336148	11	0.195562	7	0.293158
gene-BCIN_16g01360	Bctti1	Bctti1	8.434002000000001	967	5.13597	831	5.13216	871	5.882950999999999	885	8.37731	1040	8.81535	1094	8.53218	1074	7.55828	1169	7.898153000000001	895	7.49064	933	4.69025	577	8.56988	997	4.84731	601	5.05607	589	5.88883	720	5.42788	925	5.28618	618	10.0439	1251	8.349872000000001	970	8.07601	960	10.0586	1714	6.144157999999999	750	5.665197999999999	676	5.41367
gene-BCIN_07g03640	BCIN_07g03640	BCIN_07g03640	7.1841	842	3.34668	553	3.73835	648	3.39633	522	4.65933	591	4.5235	574	4.52842	583	4.82905	764	5.29993	614	5.4265	691	5.67267	712	6.79093	808	5.89248	747	6.4877	773	4.50119	563	4.46254	778	5.29343	632	6.23952	795	4.28897	509	4.24001	516	4.66275	812	3.7767	471	2.80533	342	3.35962
gene-BCIN_13g02490	BCIN_13g02490	BCIN_13g02490	52.7139	5641	39.4026	5951	36.8243	5832	37.8845	5322	47.5416	5513	44.0821	5105	45.5018	5349	40.5014	5852	38.069	4027	37.64	4381	68.4293	7851	50.5635	5497	62.6785	7259	56.1437	6112	59.3554	6780	66.971	10660	61.9636	6755	53.619	6240	44.1867	4792	38.3338	4257	41.2187	6559	42.7763	4872	40.6091	4522	41.6571
NewGene_813	--	--	0.798552	87	0.613412	93	0.39827599999999996	69	0.682432	99	1.2286580000000002	132	1.12453	113	1.47509	171	1.4315579999999999	188	1.32447	132	1.34229	136	0.481297	55	1.17249	108	0.326325	41	0.490301	52	0.614156	62	0.618031	105	0.891891	86	0.7562960000000001	82	1.5003149999999998	131	1.56943	145	1.3902290000000002	204	0.52847	71	0.653903	73	0.740421
gene-BCIN_05g01500	BCIN_05g01500	BCIN_05g01500	7.80907	819	5.1398	761	5.10844	793	5.22023	719	19.5892	2225	21.7355	2465	20.2719	2334	17.103	2420	17.3991	1802	17.7417	2022	7.47877	841	7.17544	764	6.83784	776	6.04498	645	5.44106	609	6.91199	1078	5.96406	637	7.8861	899	3.86051	410	4.07126	443	4.56077	711	9.24255	1031	9.90274	1080	7.5383
gene-BCIN_01g06690	BCIN_01g06690	BCIN_01g06690	2.55151	80	3.62955	160	4.35277	202	3.87629	159	3.13995	107	3.53169	120	3.36877	116	4.52212	191	3.86927	120	6.22375	212	2.66046	90	2.4564	78	1.83413	62	2.69487	86	2.92548	98	4.12572	192	3.00421	96	2.58244	88	3.4656	110	3.28098	107	4.09764	191	7.7428	258	8.53003	277	8.03401
gene-BCIN_15g05640	BCIN_15g05640	BCIN_15g05640	3.37795	74	0.848298	26	0.844488	28	1.04733	30	2.36595	56	3.50297	83	2.95562	71	3.36776	99	3.42311	74	4.70963	111	11.9925	279	2.55684	57	11.8011	277	14.3112	316	7.5333	175	5.0894	164	7.19811	159	2.09923	50	3.62297	80	3.45529	78	2.01556	65	1.23282	29	0.737191	17	0.579857
gene-BCIN_10g04740	BCIN_10g04740	BCIN_10g04740	0	0	0.017453	3	0.079995	10	0.018763	3	0.117631	11	0	0	0.067268	6	0.036422	4	0.074759	6	0	0	0	0	0	0	0	0	0.022195	2	0.04615	5	0	0	0.072532	6	0.020026	2	0.012151	1	0	0	0.028875	4	0.109006	10	0	0	0.044254
gene-BCIN_07g01860	BCIN_07g01860	BCIN_07g01860	1.26381	52	0.889846	52	1.07335	65	1.19863	64	1.33858	59	0.8968	40	1.5278	69	2.35673	130	1.52042	62	1.77949	79	0.959798	42	0.556882	24	0.899147	40	1.56916	65	1.62493	71	1.11904	68	1.18557	50	0.764677	34	1.08213	45	1.29069	55	0.781859	48	1.27414	56	0.784739	34	1.04011
gene-BCIN_02g02060	BCIN_02g02060	BCIN_02g02060	1.8425	120	1.95608	180	2.04708	197	2.0495	175	2.88349	203	2.29819	162	2.25795	162	2.32492	204	3.08656	199	2.18827	155	0.885648	62	2.30608	153	1.24089	88	0.606524	41	1.30949	91	1.24192	120	1.44949	96	1.67748	119	1.74515	115	1.87337	127	1.58609	154	0.98039	68	1.59018	108	1.59265
gene-BCIN_16g01620	BCIN_16g01620	BCIN_16g01620	0.970336	50	0.607291	44	0.794968	61	0.591478	40	1.76137	99	1.55292	87	2.29318	130	1.33936	91	1.47072	75	1.35566	74	0.351875	20	0.412866	21	0.499905	28	0.475112	25	0.446947	25	0.363567	28	0.614594	33	0.567624	32	0.736896	38	0.38183	21	0.499523	38	0.431689	24	0.514399	27	0.49867799999999995
gene-BCIN_06g00020	BCIN_06g00020	BCIN_06g00020	0	0	0.929941	21	0.868094	21	0.790876	17	8.17217	142	8.62823	149	7.88801	138	9.60777	207	10.3789	164	13.1932	229	0	0	0.699681	12	0	0	0	0	0.113341	2	0	0	0.221489	4	0.211337	4	1.39487	23	0.735469	13	0.252237	6	2.18153	37	3.31897	55	2.907
gene-BCIN_16g01540	BCIN_16g01540	BCIN_16g01540	6.45711	497	8.92377	969	9.40207	1071	9.3109	941	6.91325	577	5.90648	492	6.30857	534	6.40718	666	6.63545	505	6.50763	545	4.9306	407	6.76413	529	5.56659	464	4.06349	319	5.07867	418	7.23494	829	5.38235	422	7.38185	618	7.21976	563	7.99328	639	8.21525	940	11.3834	933	11.6135	930	8.98768
gene-BCIN_11g01650	BCIN_11g01650	BCIN_11g01650	22.759926999999998	709	14.636655999999999	649	15.0254	680	13.8046	572	26.3526	880	25.2914	843	25.3409	879	26.891776999999998	1136	26.4941	801	32.2943	1104	20.899130999999997	685	24.7613	794	18.214933000000002	626	16.4991	534	20.2899	676	20.771476999999997	980	15.7554	508	28.1586	964	24.459	750	24.3343	793	25.3658	1189	29.186633999999998	968	27.4467	874	24.8527
gene-BCIN_04g04970	BCIN_04g04970	BCIN_04g04970	42.0297	1920	38.358425000000004	2473	40.4978	2750	44.2247	2667	44.545	2203	41.6041	2066	44.4022	2227	31.8397	1968	34.3963	1548	34.0515	1694	32.0457	1575	42.106	1957	33.071341000000004	1640	30.971830999999998	1440	41.294892000000004	2026	36.4353	2486	35.5764	1663	47.8843	2379	35.3191	1646	33.584686999999995	1599	32.3116	2203	38.2189	1864	44.3899	2110	41.497198000000004
gene-BCIN_05g05620	Bcdeg1	--	2.98362	214	2.90218	294	2.82511	300	2.54759	240	2.61677	204	2.73327	212	3.0694	242	3.2717	317	3.20297	227	3.41662	267	3.63459	280	2.29901	168	3.28978	255	2.93617	214	3.13852	240	3.48279	371	2.96856	217	3.66267	286	3.80189	276	3.64677	271	4.0539	432	3.5116	268	3.14299	235	2.72426
gene-BCIN_01g07170	BCIN_01g07170	BCIN_01g07170	22.1466	2842	22.909	4164	22.6929	4360	22.845214000000002	3872	23.3465	3274	22.8271	3200	22.435978000000002	3188	29.334395999999998	5121	28.8661	3672	26.902843999999998	3756	15.9705	2188	22.5494	2965	15.4281	2162	14.7707	1939	14.033169000000001	1938	15.1203	2886	14.428	1891	22.225201000000002	3132	18.977	2487	20.176	2711	20.403033999999998	3929	21.0733	2901	21.782888999999997	2929	19.2996
gene-BCIN_16g00003	BCIN_16g00003	BCIN_16g00003	0	0	0.04612	3	0.047918	3	0.068244	3	0	0	0	0	0	0	0	0	0	0	0	0	0	0	0	0	0	0	0	0	0	0	0	0	0	0	0	0	0	0	0	0	0	0	0.048402	2	0	0	0.078397
gene-BCIN_05g05380	Bccft1	Bccft1	8.5284	1419	4.01542	943	4.33752	1068	4.45241	972	6.85799	1236	6.54187	1178	6.91602	1264	6.66045	1496	6.73988	1108	6.12614	1108	5.63367	1005	9.22371	1559	5.18641	934	4.85301	821	5.62141	998	5.85204	1448	5.82257	987	9.56317	1730	7.2756	1227	7.47671	1290	8.17502	2022	3.86212	684	4.24671	735	4.15078
NewGene_1579	--	--	0	0	0.140689	4	0.289816	8	0	0	0	0	0	0	0	0	0	0	0	0	0	0	0.073978	2	0	0	0	0	0.232895	4	0	0	0	0	0	0	0	0	0	0	0.067467	2	0	0	0	0	0	0	0
gene-BCIN_05g01180	BCIN_05g01180	BCIN_05g01180	0	0	0	0	0	0	0	0	0	0	0	0	0	0	0	0	0	0	0	0	0	0	0	0	0	0	0	0	0	0	0	0	0	0	0	0	0	0	0	0	0	0	0	0	0	0	0
gene-BCIN_04g03190	BCIN_04g03190	BCIN_04g03190	39.7388	10250	24.9619	9086	28.1889	10760	27.6753	9370	41.5536	11614	43.4462	12126	43.7865	12406	28.8693	10054	29.6124	7549	24.6208	6907	23.7837	6577	41.1984	10795	23.818	6649	23.7008	6219	21.8183	6007	21.7538	8347	23.768	6245	33.6966	9452	29.4407	7696	27.7505	7427	26.1315	10023	21.0211	5770	23.2411	6237	21.0832
gene-BCIN_11g03140	Bcrrp3	Bcrrp3	6.29355	371	5.54083	460	6.15847	536	5.99465	463	7.73687	493	8.72643	556	7.88937	510	8.12073	645	8.51414	495	8.28266	530	9.39768	593	6.68826	400	8.98743	572	9.60994	575	6.98163	439	7.92341	694	6.07918	365	7.98802	511	8.96637	535	8.93784	546	10.4037	910	7.21625	452	8.40965	515	6.64656
gene-BCIN_08g01310	BCIN_08g01310	BCIN_08g01310	0.129266	10	0.120616	13	0.13555	15	0.219476	21	0.35765	29	0.280999	23	0.160646	13	0.382757	38	0.254522	19	0.222356	18	0.051382	4	0.333749	25	0.159407	13	0.107765	8	0.090143	7	0.179979	20	0.184304	14	0.24678	20	0.456482	34	0.285444	22	0.223813	25	0.09714	8	0.226696	18	0.23864
NewGene_336	--	--	0.21537399999999998	20	0.308026	38	0.530558	67	0.437648	47	0.042288	4	0.115647	12	0.085873	9	0.19761099999999998	22	0	0	0.106655	11	0.30106499999999997	27	0	0	0	0	0	0	0	0	0	0	0.439775	37	0.292278	28	0.024055	3	0.22011	18	0	0	0.477946	43	0.26323399999999997	24	0.587725
gene-BCIN_06g02300	Bclys12	Bclys12	34.231	1572	16.1349	1046	16.2347	1104	16.4859	994	19.8631	989	21.3022	1059	21.8625	1103	23.5678	1462	24.4901	1112	26.0685	1302	27.3068	1345	37.2541	1738	24.584	1222	24.9825	1167	23.1846	1137	23.5309	1608	19.6386	919	42.7947	2137	28.988	1349	30.2926	1444	36.8715	2518	27.5991	1349	24.7629	1183	23.4345
gene-BCIN_16g00510	BCIN_16g00510	BCIN_16g00510	2.67395	83	1.23956	55	1.40968	65	1.7128	70	1.37217	46	1.6708	56	1.55696	53	2.00923	84	1.55018	48	1.849	63	1.7702	59	2.4114	76	1.691	57	1.38248	44	1.72803	57	1.95264	90	1.65572	53	2.58105	87	2.50386	79	2.18911	71	2.72162	125	1.09812	37	1.71099	55	2.11894
gene-BCIN_09g04220	BCIN_09g04220	BCIN_09g04220	0.963894	70	0.70263	72	0.366447	39	0.308717	30	1.51377	118	1.47226	115	1.75913	139	0.619814	61	0.782454	56	0.811265	64	0.710862	55	1.47553	108	0.663043	52	0.95503	70	0.435174	34	0.482884	52	0.332083	25	1.23362	97	0.533553	39	0.490524	37	0.360958	39	0.516662	40	0.493489	37	0.534542
gene-BCIN_01g09140	BCIN_01g09140	BCIN_01g09140	77.4139	9257	55.3336	9337	55.5881	9837	56.3982	8852	46.2354	5991	47.6262	6163	43.9184	5769	57.3636	9261	60.0162	7093	55.6421	7236	33.0952	4243	79.7791	9691	31.8993	4128	27.3052	3322	37.5055	4787	41.4684	7376	42.3392	5158	68.6451	8926	68.798	8337	63.3679	7862	57.5423	10231	44.3447	5643	43.3513	5393	41.9561
gene-BCIN_13g05010	BCIN_13g05010	BCIN_13g05010	12.069	1118	1.46341	192	1.7807	244	1.56475	191	6.60634	663	7.13814	716	7.70134	784	3.69145	462	3.32278	305	3.05969	309	7.50652	746	10.9614	1031	7.55671	758	6.38188	602	9.06773	897	10.6734	1470	10.466	988	13.6986	1380	11.0984	1042	11.4294	1098	12.0342	1657	1.53492	152	1.31395	127	1.43466
gene-BCIN_06g01270	Bcmrps8	Bcmrps8	11.7696	383	8.02796	369	9.21664	444	9.19738	393	14.6555	517	14.3304	505	11.1427	399	19.0847	839	16.6693	536	20.5333	727	12.873	449	10.2252	338	10.39	366	9.89376	328	11.2512	391	10.6348	515	9.18312	305	12.5714	445	13.8423	457	17.3145	585	18.6223	901	19.9361	691	19.4101	657	15.5296
gene-BCIN_03g00040	BCIN_03g00040	BCIN_03g00040	1.13998	50	0.177806	11	0.307194	20	0.324219	19	1.23602	59	1.14091	54	1.04667	51	0.733522	44	0.766739	34	0.519194	25	0.532962	25	0.970744	44	0.391568	19	0.263951	12	0.422919	20	0.280566	19	0.501182	23	1.32858	64	0.599337	27	0.976609	45	1.05244	69	0.595057	28	0.477061	22	0.235131
gene-BCIN_02g07150	BCIN_02g07150	BCIN_02g07150	34.1035	2401	16.6513	1655	18.4002	1917	17.8661	1651	39.3572	3003	38.109	2903	37.7258	2918	48.025	4565	46.2594	3219	44.3389	3395	33.459	2526	34.129	2441	34.3443	2617	28.021	2007	33.9272	2550	34.7396	3638	32.723	2347	37.708	2887	42.4599	3030	45.2241	3304	53.5997	5611	24.7813	1857	23.4129	1715	21.1579
gene-BCIN_12g02020	Bcpop4	Bcpop4	3.4813	112	2.07595	94	2.87519	136	1.77921	75	4.63153	161	2.87004	100	3.55245	125	3.02631	131	3.61103	115	3.05896	107	2.54975	88	3.62197	118	1.60547	56	1.70475	56	2.42474	83	3.29413	157	1.23887	41	3.7675	131	3.2548	106	2.65013	88	2.92689	140	2.78127	95	2.08578	70	2.07559
gene-BCIN_02g04680	BCIN_02g04680	BCIN_02g04680	9.89518	791	63.8043	7196	64.1216	7584	65.8645	6910	11.3802	986	10.9357	946	10.5392	926	9.01434	973	10.4664	827	8.81132	766	17.2903	1482	11.7858	957	15.6143	1351	19.051	1549	22.7445	1941	26.4624	3146	22.1817	1806	10.6958	930	22.7359	1842	24.2682	2013	26.8823	3195	60.3121	5130	61.8581	5144	55.371
gene-BCIN_09g01010	BCIN_09g01010	BCIN_09g01010	1.01806	100	0.55417	77	0.76794	112	0.702238	91	0.876702	93	0.663401	71	0.968595	105	0.669397	89	0.487254	48	0.56291	60	0.313323	33	0.976731	98	0.436248	47	0.324058	33	0.398643	42	0.566386	83	0.555207	56	1.17092	125	0.782893	78	0.813928	83	0.897949	131	0.606565	64	0.474069	49	0.725988
gene-BCIN_06g01530	BCIN_06g01530	BCIN_06g01530	23.7148	1618	31.9423	3075	31.1417	3144	31.2997	2803	24.5764	1817	26.1707	1932	26.6502	1997	29.3912	2707	26.237	1769	25.5873	1899	10.6346	778	21.8912	1517	8.79201	650	9.65621	671	10.3899	757	10.2028	1036	8.44532	587	26.4129	1960	16.9516	1172	16.021	1134	20.1584	2045	49.7216	3610	54.2217	3849	48.5073
NewGene_2139	--	--	0.177197	6	0	0	0	0	0	0	0.152622	6	0.392006	7	0.199585	7	0	0	0.199029	6	0.312186	10	0.064814	3	0.305613	10	0	0	0.102776	4	0.24448	8	0	0	0	0	0.232287	8	0.055225	2	0.111341	4	0.037221	1	0.069862	2	0.428124	15	0.266287
gene-BCIN_05g01270	BCIN_05g01270	BCIN_05g01270	0.376374	7	1.93566	48	1.4612	38	1.88352	44	0.397036	8	1.1821	23	1.12457	22	0.998847	24	1.0625	19	0.959266	19	1.45629	28	0.590684	11	0.759074	15	0.871735	16	1.45948	28	0.821709	22	1.60116	29	0.790334	16	0.251604	5	1.08969	20	0.630733	17	0.697299	13	1.06143	20	1.3507
gene-BCIN_08g04970	BCIN_08g04970	BCIN_08g04970	24.2756	2180	33.098	4197	32.5697	4319	33.7333	3831	16.4284	1600	17.1813	1671	15.6539	1541	15.9805	1855	17.795	1577	16.1182	1576	8.21042	790	25.684	2345	10.4461	1011	9.52721	864	9.15625	848	6.10755	808	8.15886	745	22.3136	2175	14.7653	1345	13.540241000000002	1258	13.5015	1797	26.4445	2530	27.333446000000002	2544	27.2231
gene-BCIN_11g00910	BCIN_11g00910	BCIN_11g00910	0	0	0	0	0	0	0	0	0	0	0	0	0	0	0	0	0	0	0	0	0	0	0	0	0	0	0	0	0	0	0	0	0	0	0	0	0	0	0	0	0	0	0	0	0	0	0
gene-BCIN_06g06770	BCIN_06g06770	BCIN_06g06770	9.01984	566	3.44989	306	3.51616	327	3.42847	283	7.37301	501	7.76144	527	8.63241	595	8.71979	739	7.60447	472	7.96211	543	6.0118	405	7.68877	490	6.60438	449	6.37478	407	4.96193	333	6.30351	588	4.10041	262	9.88507	674	5.75728	366	5.47598	357	7.75432	723	6.66259	445	7.7026	503	6.92863
NewGene_1644	--	--	3.06538	300	4.52717	629	4.81785	702	4.61761	597	3.8095269999999997	407	3.36021	358	3.57206	384	3.0773989999999998	409	2.88625	281	3.56732	382	3.79474	401	3.36805	337	4.23129	451	3.96047	397	2.65053	279	2.84928	417	2.89978	291	2.4883580000000003	267	2.7520339999999996	273	2.819	288	2.30734	338	5.0641	531	4.97619	510	4.60716
gene-BCIN_14g02500	BCIN_14g02500	BCIN_14g02500	163.309	19896	122.873	21124	123.876	22334	123.677	19778	67.589	8922	70.2414	9260	71.4632	9563	83.0182	13656	89.7945	10812	81.0768	10742	196.641	25682	170.868	21147	198.253	26138	239.453	29674	213.219	27726	189.875	34408	244.208	30307	121.402	16083	268.448	33144	240.374	30385	203.364	36840	94.8984	12304	98.6184	12500	92.5569
gene-BCIN_11g06490	BCIN_11g06490	BCIN_11g06490	18.0175	808	14.14	895	14.7405	978	15.0175	884	19.6863	956	18.7408	909	17.4052	857	23.0246	1393	21.7235	963	22.2133	1083	18.1338	872	17.5794	801	17.8029	864	16.344	745	15.1023	723	19.3799	1292	15.1017	690	19.5809	955	19.2761	876	19.9573	928	17.7146	1181	26.2799	1254	26.7427	1247	20.238
NewGene_1837	--	--	1.15564	151	1.86467	377	1.9408850000000002	414	2.70995	345	1.92993	278	1.64555	292	1.83392	311	1.5949900000000001	314	2.49996	305	2.6485510000000003	442	0.771806	136	1.3005	168	0.600837	107	0.437335	73	1.57708	216	1.30415	318	1.16847	181	1.32919	185	1.69463	226	1.33608	207	1.23083	280	3.73635	575	3.9126600000000002	385	3.30679
gene-BCIN_06g04070	BCIN_06g04070	BCIN_06g04070	0.357115	27	0.286671	29	0.44804	47	0.49068500000000004	46	0.470461	39	0.559668	45	0.501162	36	0.45507000000000003	46	0.63606	45	0.452905	32	0.34656299999999995	27	0.690748	51	0.358839	23	0.260899	20	0.25891	20	0.38747299999999996	43	0.202326	16	0.504594	39	0.599318	45	0.36998200000000003	29	0.556994	61	0.677027	51	0.870126	61	0.416392
NewGene_461	--	--	0	0	0	0	0.093207	3	0	0	0.17167	4	0.141459	4	0.247042	6	0.036073	2	0	0	0.217814	5	0	0	0.048877	2	0	0	0	0	0	0	0	0	0.281678	7	0	0	0	0	0	0	0	0	0	0	0	0	0.177013
gene-BCIN_15g02380	Bcacp1	Bcacp1	11.5935	494	108.532	6518	108.688	6845	102.169	5707	39.6056	1827	44.2962	2040	43.1996	2020	31.6385	1818	34.0645	1433	35.6494	1650	62.7722	2864	11.8366	512	57.2801	2638	52.5516	2275	141.324	6419	152.842	9675	141.105	6117	13.0919	606	92.9816	4010	105.24	4647	117.865	7458	218.196	9881	203.433	9007	196.615
gene-BCIN_10g05370	BCIN_10g05370	BCIN_10g05370	32.4636	3845	25.8722	4324	26.3043	4611	26.6889	4149	28.9136	3711	28.4012	3640	26.8134	3488	26.2095	4191	25.8529	3026	25.7301	3314	20.3726	2587	30.0051	3610	16.3312	2093	18.6379	2246	22.4178	2834	25.2285	4445	22.9472	2769	30.7172	3956	26.4436	3174	26.9241	3309	22.9377	4040	43.9426	5538	43.1574	5318	40.2898
gene-BCIN_07g03980	BCIN_07g03980	BCIN_07g03980	147.121	11674	196.179	21966	194.766	22870	193.948	20200	410.215	35267	427.263	36684	444.978	38781	499.356	53495	488.615	38317	475.162	41002	111.78	9509	146.945	11845	111.523	9576	107.835	8704	94.1004	7970	96.8283	11428	110.907	8965	158.004	13633	171.212	13768	174.621	14376	195.309	23043	200.53	16933	219.787	18144	217.724
gene-BCIN_01g09780	BCIN_01g09780	BCIN_01g09780	23.9986	4700	46.73	12892	46.634814000000006	13457	46.7347	11923	18.333356000000002	3892	18.934032000000002	4014	19.9134	4273	27.7355	7358	28.0178	5431	22.0143	4712	13.382026999999999	2801	25.2207	5038	12.667966999999999	2698	10.9168	2192	19.3545	4069	19.734164999999997	5781	23.4268	4694	23.3144	4971	29.662972000000003	5882	27.8119	5664	31.5817	9226	21.484530999999997	4506	23.4862	4776	23.2356
gene-BCIN_09g00990	BCIN_09g00990	BCIN_09g00990	13.6043	898	6.85633	639	6.85416	670	7.49728	650	10.4539	748	10.4821	749	10.6161	770	11.1253	992	10.522	687	10.8965	783	8.6421	612	12.9301	867	8.25365	590	8.64158	581	10.3616	730	9.76151	959	9.08503	611	14.5989	1048	10.6898	715	11.1253	762	12.0302	1181	10.3881	730	11.3723	781	9.98706
gene-BCIN_13g05300	BCIN_13g05300	BCIN_13g05300	0.838364	75	6.92158	872	5.5629	735	6.4412	755	2.45306	238	2.15591	209	1.97435	194	2.97293	359	3.46943	307	3.00119	292	1.31224	126	0.780893	71	1.31411	127	0.947508	87	2.7489	262	3.54772	472	3.11001	283	1.307	127	2.79707	254	3.16446	294	3.57611	475	4.71638	448	4.88288	454	4.58959
gene-BCIN_13g03120	BCIN_13g03120	BCIN_13g03120	3.68652	181	7.30571	506	5.86331	426	7.52793	485	5.93154	315	5.94667	316	6.64278	358	4.96137	329	5.16528	251	5.5682	297	3.46589	183	3.38505	169	3.68971	196	3.89038	194	3.9017	205	4.92633	360	4.18431	209	4.64605	248	4.12131	205	3.5597	181	4.03788	295	11.0899	579	9.1138	465	8.10924
gene-BCIN_14g00040	BCIN_14g00040	BCIN_14g00040	0	0	0.080412	5	0	0	0	0	0	0	0	0	0	0	0.087683	5	0	0	0	0	0	0	0	0	0	0	0	0	0	0	0	0	0	0	0	0	0	0	0	0	0.075546	4	0	0	0	0	0
gene-BCIN_15g03610	Bcg3	Bcg3	38.3894	4235	33.993	5292	35.1199	5733	35.2171	5099	26.4225	3158	25.8452	3085	25.5987	3102	28.9864	4317	29.4984	3216	26.9771	3237	22.3724	2646	37.5659	4210	22.1982	2650	21.676	2433	21.9675	2587	22.0499	3618	20.825	2340	35.3088	4236	31.6938	3543	31.1815	3569	29.9455	4912	35.4298	4159	35.1078	4029	32.3048
gene-BCIN_05g06950	BCIN_05g06950	BCIN_05g06950	0	0	0.024896	3	0.023154	2	0	0	0	0	0.031879	2	0	0	0	0	0.034903	2	0	0	0	0	0	0	0	0	0	0	0.045893	3	0	0	0	0	0	0	0	0	0	0	0	0	0	0	0	0	0
gene-BCIN_05g05300	BCIN_05g05300	BCIN_05g05300	14.3537	1515	11.0299	1643	11.2995	1765	11.2664	1561	19.3535	2214	18.703	2136	19.1903	2225	14.8251	2113	15.317	1598	13.8056	1585	15.313	1733	15.355	1647	14.9237	1705	12.1711	1307	11.4532	1291	13.9799	2195	13.1275	1412	15.1075	1734	9.24593	989	9.64562	1057	10.5889	1662	9.2352	1038	10.6248	1167	10.5142
gene-BCIN_16g00860	BCIN_16g00860	BCIN_16g00860	0.480988	14	1.06093	44	0.626856	27	0.940074	36	0.99538	32	0.688801	22	0.768426	25	0.213986	9	0.254584	8	0.165959	6	0.216117	7	0.471419	14	0.177912	6	0.190189	6	0.54918	17	0.56744	25	0.377551	12	0.392461	13	0.829874	25	0.756975	23	0.365382	16	0.658585	21	0.572765	18	0.809678
gene-BCIN_07g03670	Bcend3	Bcend3	24.4952	1184	15.7772	1076	14.9755	1071	14.956	949	23.3799	1224	27.1321	1419	26.9362	1430	28.6823	1872	26.3797	1260	26.7732	1407	18.5532	961	23.3579	1147	15.8689	830	17.1478	843	18.9614	978	17.4617	1255	16.4129	808	28.1739	1481	22.7728	1116	23.0496	1156	28.6512	2059	28.031	1442	28.1119	1414	27.5727
gene-BCIN_05g00690	BCIN_05g00690	BCIN_05g00690	17.198	3351	16.707677999999998	4597	17.999668999999997	5191	17.6528	4518	19.542059000000002	4126	20.8198	4392	21.2823	4553	18.0202	4739	18.617516000000002	3582	16.4387	3482	11.089803000000002	2317	17.748	3513	12.0067	2534	11.281481999999999	2237	13.814112999999999	2874	15.5666	4514	17.2219	3420	16.1992	3430	16.2189	3204	14.9888	3030	15.1279	4385	8.57136	1778	10.6675	2164	11.289992999999999
gene-BCIN_10g02550	BCIN_10g02550	BCIN_10g02550	76.4778	5899	104.117	11332	104.604	11940	105.993	10731	199.967	16711	194.774	16256	182.037	15422	182.024	18955	186.687	14231	163.659	13728	65.3598	5405	86.3048	6762	60.7264	5069	60.6887	4762	44.6022	3672	52.3437	6005	38.0923	2993	84.068	7051	50.7303	3966	52.6968	4217	58.2242	6678	203.868	16733	181.175	14538	186.436
gene-BCIN_16g02130	BCIN_16g02130	BCIN_16g02130	6.12641	472	6.44075	700	5.53235	631	6.42441	650	3.38292	283	3.3974	284	3.65788	310	2.85497	297	2.83924	217	2.46798	207	2.60879	216	5.73188	449	1.91554	160	1.83316	144	2.50692	206	2.55367	293	2.3222	183	8.1803	685	3.88173	303	3.97538	318	4.895	561	6.33903	520	5.49695	441	5.67661
gene-BCIN_13g01700	BCIN_13g01700	BCIN_13g01700	0	0	0	0	0	0	0.072767	3	0	0	0.049327	2	0.083417	3	0	0	0	0	0.057625	2	0.069947	3	0.062966	2	0	0	0	0	0	0	0.043875	3	0	0	0.152622	6	0	0	0.237923	8	0.121893	6	0.182657	6	0.139973	5	0.04549
gene-BCIN_15g05080	Bcgas5	Bcgas5	2.4675	239	39.5341	5346	37.9509	5382	39.5149	4970	6.94971	724	6.18008	644	6.97435	737	10.388	1346	9.693726000000002	921	10.8164	1131	1.82445	190	2.3147480000000002	229	1.98355	208	2.05775	203	7.182112999999999	736	7.98392	1148	6.58147	650	2.39694	252	3.7047130000000004	362	3.9345310000000007	397	3.92178	563	18.4519	1889	16.8098	1677	17.2522
NewGene_2189	--	--	2.4786040000000003	349	5.00907	1004	5.02151	1057	4.76882	880	1.46894	226	4.88719	752	3.01902	466	3.53842	679	3.93258	546	4.01457	621	1.11069	169	2.08893	301	1.28325	185	1.5824479999999999	228	1.68657	255	1.81139	381	1.6947999999999999	244	4.75909	727	3.27886	473	1.98472	161	1.99209	417	3.41509	515	3.0311209999999997	448	3.2084960000000002
gene-BCIN_14g00060	BCIN_14g00060	BCIN_14g00060	0.069128	5	0.193882	20	0.281413	30	0.124405	12	0.191484	15	0.230829	18	0.155511	13	0.114556	11	0.071104	5	0.174217	14	0.290734	23	0	0	0.135729	11	0.23744	18	0.185243	15	0.32179	35	0.42944	32	0.025876	2	0.08163	6	0.040679	3	0	0	0.076856	6	0.026685	2	0.069966
gene-BCIN_11g03240	BCIN_11g03240	BCIN_11g03240	0.365186	7	0.224086	6	0.432771	11	0.239398	6	0	0	0	0	0.323326	6	0.256439	6	0.312625	6	0	0	0.366391	7	0.430353	8	0.094673	2	0.04172	1	0.268318	5	0.383048	10	0.369699	7	0.228446	5	0.079696	2	0.224764	4	0.477947	12	0.033867	1	0	0	0
gene-BCIN_06g06790	Bcrrp17	Bcrrp17	6.18083	223	4.26843	218	4.79476	256	5.43698	258	8.00211	313	8.79998	344	9.12351	362	9.1529	446	8.20808	293	9.30784	366	5.2741	204	6.27852	231	4.58113	179	5.02313	185	5.70054	220	6.86865	369	5.79262	213	6.38525	251	7.49888	275	7.08985	266	8.08625	434	8.47183	326	7.52077	283	8.34056
gene-BCIN_13g00450	BCIN_13g00450	BCIN_13g00450	4.17211	849	2.36738	680	2.41553	727	2.32457	621	3.01504	665	4.12352	908	4.11171	919	4.08579	1122	4.17034	838	4.05969	898	2.85217	622	4.50887	932	2.87579	633	3.00898	623	3.39719	738	3.2526	984	3.43977	713	4.54132	1004	5.19254	1070	4.86202	1026	5.36481	1622	2.09576	454	1.80139	381	1.7001
gene-BCIN_01g11280	BCIN_01g11280	BCIN_01g11280	5.84148	402	8.83734	857	8.79777	895	9.49312	857	3.77972	282	4.13834	308	5.367	406	4.77531	444	4.81165	327	4.7429	355	6.12913	452	5.66224	396	4.88467	364	4.57043	320	7.34174	539	6.93764	710	7.2299	507	5.80804	434	5.73324	400	6.73042	480	6.71924	687	6.21855	455	7.29654	522	6.98319
gene-BCIN_11g03990	BCIN_11g03990	BCIN_11g03990	27.807150999999998	4232	11.209330999999999	2382	11.8477	2662	11.925975999999999	2369	15.2936	2500	16.370984999999997	2674	15.176158000000001	2537	17.4118	3576	16.0339	2488	15.7153	2606	14.1905	2357	28.2005	4342	12.967897999999998	2139	11.9752	1859	15.897822000000001	2572	16.652383999999998	3747	17.4675	2689	27.444550999999997	4482	25.5611	3931	25.7259	4021	29.1545	6576	7.6267	1241	9.07578	1421	7.59194
gene-BCIN_07g03120	BCIN_07g03120	BCIN_07g03120	0.09193	4	0.087299	5	0	0	0.052185	3	0.082895	4	0.113688	5	0.093863	4	0	0	0	0	0.091748	4	0.146753	7	0.118518	5	0.113355	5	0.289294	12	0.121314	5	0.12347	8	0.056951	3	0.040335	2	0.083799	4	0.03722	2	0.06675	4	0.049261	3	0.024522	1	0.069264
gene-BCIN_10g06030	Bcmrl1	Bcmrl1	21.047539999999998	1926	15.905539999999998	2060	15.2378	2068	16.038766000000003	1946	17.5737	1822	16.980572000000002	1738	16.8735	1752	17.3712	2197	16.0022	1500	17.6213	1801	14.0293	1393	20.6864	1939	12.909089999999999	1277	11.8597	1115	14.5877	1464	15.690508000000001	2156	14.652508000000001	1393	22.094780999999998	2232	20.176537000000003	1918	20.233254000000002	1939	22.5119	3089	21.2768	2081	21.4195	2029	19.055
NewGene_1561	--	--	1.0377	71	1.38941	129	1.4940790000000002	142	1.62636	138	1.80121	137	1.46913	105	0.964879	76	1.2435	99	0.994541	70	1.40318	108	1.13457	81	2.08721	150	0.978043	74	0.87573	63	1.1109550000000001	81	1.11168	115	1.25821	87	1.30645	98	1.35655	93	1.3828	99	1.12537	119	2.11257	159	1.6378	121	2.16929
gene-BCIN_05g03650	BCIN_05g03650	BCIN_05g03650	18.8184	801	14.5148	871	14.9455	941	13.6488	762	16.9334	781	17.38	800	17.8309	833	18.9591	1089	19.1458	805	18.0221	834	13.7852	629	21.3129	921	12.6346	582	12.4234	538	13.5081	614	16.1962	1025	11.6571	505	22.7247	1051	21.3666	921	19.9031	879	22.0997	1398	22.4975	1018	21.5022	952	23.393
gene-BCIN_02g01490	BCIN_02g01490	BCIN_02g01490	13.4676	660	101.429	7008	98.113	7109	102.422	6583	71.7243	3805	73.077	3872	75.0665	4037	75.8965	5017	67.6814	3275	74.6548	3975	56.2862	2955	13.6175	678	67.1613	3559	67.1924	3347	52.2727	2732	42.4469	3092	51.7399	2581	12.271	654	16.1831	803	13.5215	687	13.4176	977	63.2084	3294	66.5699	3391	58.1879
gene-BCIN_06g06750	BCIN_06g06750	BCIN_06g06750	15.9654	2169	8.7239	1673	9.42542	1895	9.68302	1727	13.7716	2027	12.5298	1842	14.443	2155	15.7343	2886	15.3339	2059	13.5226	1998	11.8046	1719	14.9665	2065	10.8462	1595	9.89235	1367	11.7541	1704	11.7807	2380	11.7172	1622	16.3238	2411	14.6952	2023	15.5649	2194	18.0308	3642	8.81594	1275	9.23413	1305	8.79573
gene-BCIN_05g01680	BCIN_05g01680	BCIN_05g01680	30.3154	1272	19.1573	1134	19.0257	1181	21.5586	1187	33.932	1543	32.0689	1456	34.329	1582	30.2961	1716	30.1083	1249	30.2332	1380	22.5058	1013	32.8082	1398	17.963	816	19.2563	822	26.3411	1180	27.6105	1723	23.1787	991	34.2362	1562	23.5407	1001	24.465	1065	30.4535	1900	24.3978	1090	26.5278	1158	24.2789
gene-BCIN_02g05020	BCIN_02g05020	--	0.803034	40	0.658412	46	0.628051	46	0.847848	55	0.568888	31	0.443	24	0.711855	39	0.570003	38	0.618202	31	0.286377	16	0.183256	10	0.524607	27	0.185054	10	0.18804	10	0.346627	19	0.261903	20	0.481812	25	0.639536	35	0.494081	25	0.697508	36	0.847823	62	0.571761	30	0.484543	25	0.466228
gene-BCIN_04g02490	BCIN_04g02490	--	4.31408	412	4.14004	557	4.15985	587	4.17797	523	6.2811	649	5.83605	602	5.82092	610	6.18437	796	5.73749	541	4.38083	454	2.35739	241	5.07256	491	2.2502	232	1.84651	179	2.43016	248	2.59502	368	2.80578	273	4.7897	497	3.88632	376	4.07063	403	4.16274	590	5.23338	531	5.20588	516	4.84422
gene-BCIN_09g00710	BCIN_09g00710	BCIN_09g00710	0	0	0	0	0.061121	3	0.057729	3	0	0	0	0	0	0	0	0	0	0	0.070924	3	0	0	0	0	0.058767	2	0	0	0	0	0.073811	4	0	0	0	0	0	0	0	0	0	0	0	0	0	0	0.064193
gene-BCIN_07g02480	Bcpmr1	Bcpmr1	9.401371000000001	1358	9.38184	1906	9.00556	1920	9.46466	1788	10.1711	1593	11.9376	1864	10.769	1701	11.4959	2236	10.1408	1448	10.0411	1570	7.279999999999999	1128	10.1313	1483	7.07691	1107	6.84322	1003	7.8905	1215	9.14327	1959	9.0942	1336	10.735301000000002	1678	10.8104	1575	10.9482	1636	13.348113999999999	2862	11.1776	1713	11.3575	1702	11.7877
gene-BCIN_12g05110	BCIN_12g05110	BCIN_12g05110	0.388172	14	0.429567	22	0.467157	25	0.390672	19	0.668778	26	0.31907	13	0.456354	18	0.460624	22	0	0	0.825744	32	0.251138	10	0.250797	9	0.322026	13	0.649858	24	0.346802	14	0.386886	21	0.263523	10	0.56318	22	0.266741	10	0.48749	18	0.368124	20	0.310215	12	0.360326	14	0.513758
gene-BCIN_01g09940	Bcchc1	Bcchc1	50.0682	10130	18.9623	5414	20.3907	6106	20.4565	5433	40.9021	8967	44.6532	9776	44.3789	9863	38.4519	10504	37.5973	7518	36.2853	7984	36.0944	7829	53.4766	10991	34.8764	7636	34.768	7156	37.7632	8155	35.8774	10797	38.5595	7947	51.7205	11379	51.6729	10595	52.1315	10944	56.3216	16944	20.3839	4389	21.6065	4548	22.1557
NewGene_1661	--	--	23.2751	3893	37.780060999999996	8738	38.422	9295	39.0503	8394	26.6476	4785	24.2919	4326	26.8922	4828	24.958239000000003	5591	24.9706	4095	25.023	4510	21.2697	3808	21.694482999999998	3679	18.5329	3362	18.8506	3081	24.338532999999998	4341	28.1004	6973	25.752015999999998	4340	23.6439	4284	21.9478	3695	22.251155999999998	3836	24.5803	5923	48.9058	8566	47.5189	8229	46.108605000000004
gene-BCIN_08g04100	BCIN_08g04100	BCIN_08g04100	0.237433	17	0.439229	43	0.496641	51	0.536322	49	0.254494	20	0.294001	22	0.071087	6	0.244051	23	0.226465	16	0.239888	19	0.062931	5	0.421745	30	0.453429	34	0.451368	32	0.22299	17	0.61578	64	0.310012	22	0.414942	32	0.453326	32	0.42064	31	0.337525	35	0.278344	21	0.39696	29	0.337015
gene-BCIN_03g07580	BCIN_03g07580	BCIN_03g07580	4.10194	123	2.24196	95	3.22643	143	2.97118	117	3.858	125	2.81805	92	3.69503	122	3.34649	136	3.37184	100	3.27575	107	2.70896	87	3.08037	94	1.97385	64	1.34642	41	3.15498	101	3.47606	155	2.0929	64	4.08254	133	2.49253	76	3.17866	99	3.82231	170	4.4968	144	4.82882	151	4.55832
NewGene_1776	--	--	7.882168999999999	727	10.3153	1379	9.454474000000001	1306	11.254465999999999	1401	6.98179	716	8.42813	849	9.40208	962	8.453185000000001	1097	9.313790000000001	852	10.2841	1043	15.3906	1529	8.81256	824	15.557238000000002	1544	16.759	1577	18.3398	1803	17.422143000000002	2394	19.8239	1870	3.41634	340	9.23006	875	9.7412	934	7.685420000000001	1095	10.5341	1061	10.72	1046	11.6805
gene-BCIN_02g04880	Bcmss4	Bcmss4	24.9554	3796	32.7735	7035	34.4301	7751	34.9512	6979	32.2753	5320	32.0089	5269	32.7141	5466	30.7125	6308	28.9599	4354	26.1644	4329	16.9743	2768	25.016	3866	16.4454	2707	16.4276	2542	18.405	2989	20.3859	4613	19.8466	3076	23.944	3961	24.238	3737	23.5438	3716	23.4498	5304	32.0871	5194	34.8986	5523	30.7929
gene-BCIN_08g04980	BCIN_08g04980	BCIN_08g04980	9.37671	363	7.78245	425	8.52716	488	7.99355	406	11.5199	483	9.91342	415	11.2158	477	9.95942	520	10.1671	389	11.0062	463	4.87021	202	8.80419	346	6.20421	260	5.43178	214	6.54312	270	7.68057	442	5.47756	216	11.3732	479	8.76281	344	9.06379	364	8.42699	485	9.86573	406	10.7742	434	9.14138
gene-BCIN_11g05320	BCIN_11g05320	BCIN_11g05320	0	0	0	0	0	0	0.020782	2	0.055369	5	0.025742	2	0.064862	5	0	0	0.028952	3	0	0	0.033432	3	0	0	0	0	0.02622	2	0	0	0.019109	2	0	0	0	0	0	0	0	0	0.038548	5	0	0	0	0	0
gene-BCIN_06g03860	BCIN_06g03860	BCIN_06g03860	0.436639	23	0.196255	15	0.301323	23	0.252792	18	0.101883	6	0.388602	22	0.25403	15	0.032917	3	0.094895	5	0.062502	4	0.159722	9	0.734109	39	0.159666	9	0.128037	7	0.277947	16	0.439883	34	0.076405	4	0.26089	15	0.22643	12	0.232289	13	0.38692	30	0.500381	28	0.15523	9	0.227634
gene-BCIN_04g06600	Bcmup3	Bcmup3	0.274741	24	0.333578	40	0.349746	44	0.344374	39	0.14985	14	0.282022	26	0.282691	27	0.22777	26	0.189244	16	0.08332	8	0.212886	20	0.186026	16	0.220927	21	0.365713	32	0.204546	19	0.258106	33	0.353676	31	0.321772	30	0.415668	36	0.386692	34	0.239359	31	0.362471	33	0.414953	37	0.326553
gene-BCIN_13g01140	BCIN_13g01140	BCIN_13g01140	109.239	6013	94.257	7322	89.6693	7305	93.8849	6784	62.051	3701	65.0825	3877	63.4825	3839	101.094	7513	105.334	5731	106.804	6394	53.4498	3155	112.124	6270	48.6555	2899	45.3997	2542	87.5326	5143	94.3896	7729	79.6458	4466	120.974	7241	173.685	9689	185.523	10596	209.012	17108	97.5732	5716	96.0864	5503	87.5546
gene-BCIN_09g05140	BCIN_09g05140	BCIN_09g05140	3.83955	475	2.61316	456	2.63198	482	2.70481	438	2.12061	284	2.45891	329	2.83976	386	3.05341	508	3.12512	382	2.94547	396	1.45558	193	3.5365	445	1.10088	147	1.16543	147	2.33297	309	2.21973	409	2.31111	291	3.54743	476	3.21088	403	3.2792630000000003	421	2.99694	551	1.69594	224	1.9277	249	1.58591
gene-BCIN_05g07660	BCIN_05g07660	BCIN_05g07660	1.55914	119	2.10142	227	2.1367	242	2.41955	243	1.13612	94	1.54045	128	1.6486	139	1.08579	112	0.744438	57	1.22368	102	1.93238	158	2.08161	162	1.83842	152	2.25119	175	1.89508	155	1.42953	163	1.75968	137	2.08707	174	1.44439	112	1.99213	158	1.57263	179	1.94872	159	2.6312	209	2.04975
gene-BCIN_12g01960	BCIN_12g01960	BCIN_12g01960	95.2661	7083	6.26245	656	6.0106	659	5.7918	560	1.87093	151	2.0825609999999997	169	2.4015779999999998	196	1.4345	145	1.83776	134	1.72486	139	17.4683	1393	92.72125700000001	7009	15.5429	1251	16.8674	1278	24.6968	1962	27.9125	3086	25.4519	1925	102.9	8324	70.2163	5293	72.22571599999999	5573	77.2754	8546	4.7466	377	5.32484	414	4.70807
gene-BCIN_10g06180	BCIN_10g06180	BCIN_10g06180	0.080941	7	0.017346	2	0	0	0.018524	2	0.067548	6	0.06349	6	0	0	0.052697	6	0.043095	4	0	0	0.019027	2	0.04795	4	0	0	0.023743	2	0	0	0.048875	6	0.096117	8	0	0	0.046777	4	0	0	0.061347	8	0.023002	2	0	0	0.002275
NewGene_1508	--	--	2.35834	362	3.73063	809	3.45605	786	3.36553	679	2.21051	368	2.01714	336	2.03311	343	1.69019	351	1.3383	204	1.54906	259	3.50912	578	2.41788	378	3.67327	611	4.44677	695	4.65821	764	3.40604	778	3.96649	621	2.41877	404	1.40447	219	3.00903	480	2.44001	557	3.61204	591	3.43395	549	3.10741
gene-BCIN_04g01340	BCIN_04g01340	BCIN_04g01340	0.08848	6	0	0	0.141653	13	0.261939	21	0.030357	2	0.024115	2	0.029246	2	0.048723	5	0.03328	2	0	0	0.046942	4	0	0	0	0	0	0	0	0	0.022997	3	0.096866	6	0.060394	4	0.129606	8	0.048924	4	0.050287	5	0.149182	10	0.055747	4	0.130812
gene-BCIN_02g01020	BCIN_02g01020	BCIN_02g01020	73.8533	9286	24.2118	4296	24.5446	4567	24.7166	4080	31.6108	4307	33.4083	4546	30.5058	4213	38.3401	6509	37.7984	4697	36.8566	5040	29.5131	3978	71.9674	9192	26.0704	3548	26.7977	3428	33.2337	4460	37.8905	7086	32.0622	4107	76.7753	10497	47.364	6035	51.9054	6772	51.4	9610	31.4548	4209	29.7105	3887	29.7963
gene-BCIN_09g07060	BCIN_09g07060	BCIN_09g07060	23.0076	3662	22.0222	4951	23.4675	5534	24.419938000000002	5107	20.659997999999998	3566	20.268437000000002	3495	21.6679	3789	18.056	3882	19.4077	3054	17.2616	2992	12.3344	2107	22.6286	3662	10.5886	1824	12.1597	1969	14.5252	2471	14.4683	3428	15.9865	2594	22.197311999999997	3845	22.7785	3676	21.7992	3604	22.427132999999998	5314	16.0563	2722	17.404218999999998	2886	15.2896
gene-BCIN_04g01270	BCIN_04g01270	BCIN_04g01270	36.1411	2871	42.1955	4729	39.1832	4606	41.7078	4348	30.222	2601	30.5007	2622	31.9377	2786	36.1555	3877	34.1874	2684	31.9236	2758	20.8831	1778	35.1418	2836	19.4449	1672	16.7794	1356	23.9858	2034	27.5556	3256	22.4278	1815	40.6328	3509	34.0443	2740	32.8062	2704	34.7973	4110	44.9035	3795	43.3951	3586	39.8586
gene-BCIN_16g05040	Bcpks16	Bcpks16	0.193748	55	0.359202	143	0.453592	189	0.533596	197	0.234002	72	0.215293	66	0.269208	84	0.262591	100	0.252839	71	0.156706	48	0.144068	44	0.213181	61	0.194899	60	0.155267	45	0.179503	54	0.206838	87	0.24286	70	0.265444	82	0.341897	98	0.23123	68	0.173097	73	0.314069	94	0.20122	59	0.202663
gene-BCIN_03g08190	BCIN_03g08190	BCIN_03g08190	1.18443	89	3.57948	379	3.57251	397	4.651	458	1.10331	90	0.899226	73	1.01973	84	1.34617	137	1.10361	82	0.783892	64	1.18467	96	1.52967	117	1.26356	103	1.36289	104	1.14094	92	1.12847	126	1.24043	95	0.974368	80	0.837485	64	1.37371	107	1.19953	134	2.49538	199	2.76702	216	2.52176
NewGene_438	--	--	0.486012	47	0	0	0	0	1.14207	145	0	0	1.0437	110	0	0	0.286746	38	0	0	0.28314	30	1.35138	140	0.139679	14	0	0	0	0	0	0	0	0	0	0	0.143168	16	0	0	0.580572	59	0.108984	16	0.21821200000000002	24	2.23299	223	0.8252030000000001
gene-BCIN_05g01160	BCIN_05g01160	BCIN_05g01160	13.3474	872	9.03101	832	9.50308	919	8.50775	730	8.48353	601	9.33764	660	9.07034	651	5.67866	501	7.02127	453	5.88303	418	12.7225	891	12.0864	802	12.0144	849	11.8423	787	8.16522	569	7.87378	765	8.40874	560	12.4702	886	9.33444	618	9.02032	611	8.73586	848	11.0187	766	11.8852	808	10.6211
gene-BCIN_13g03840	Bckcs1	Bckcs1	13.3654	2045	17.2678	3729	17.7996	4031	19.031	3822	15.3067	2538	14.9667	2478	16.2153	2726	15.5029	3203	15.2782	2311	12.7436	2121	7.55585	1240	13.9954	2176	6.63105	1098	6.82168	1062	10.1034	1650	9.10883	2073	9.61246	1499	12.6286	2102	14.3141	2220	12.6469	2008	14.076	3203	10.0103	1630	10.9114	1737	9.94447
gene-BCIN_05g03310	BCIN_05g03310	BCIN_05g03310	40.2069	2926	116.724	11985	112.67	12132	118.226	11292	77.8967	6142	80.6677	6352	79.7409	6373	53.3631	5243	54.1763	3896	48.937	3873	78.3821	6114	34.9996	2587	81.5614	6422	72.1848	5343	74.9588	5822	73.3165	7935	75.8596	5623	32.3914	2563	44.5223	3283	44.3108	3346	37.253	4031	82.5049	6389	81.0146	6133	76.0903
NewGene_1862	--	--	0.025225	2	0.210714	16	0.12765200000000002	10	0.208827	13	0.087638	6	0.054334	4	0.094805	6	0.135422	9	0	0	0.001665	1	0.064918	4	0.034636	2	0.10423299999999999	7	0.011446	1	0.042826	3	0.089982	6	0.212055	11	0.053532	3	0.18307	9	0.17376599999999998	9	0.266563	21	0.385513	20	0.205176	10	0.527793
gene-BCIN_10g05700	BCIN_10g05700	BCIN_10g05700	16.3578	873	59.617	4487	54.1864	4277	53.0959	3717	35.1593	2032	37.4021	2159	39.181	2295	75.9575	5469	80.7722	4257	81.2178	4711	13.2155	756	19.3832	1051	13.0253	752	12.5426	681	21.2372	1209	22.2346	1764	22.4071	1218	20.5129	1190	19.4136	1050	19.5553	1082	21.0209	1667	36.4047	2066	36.0759	2002	34.5518
gene-BCIN_16g02840	BCIN_16g02840	BCIN_16g02840	0.9872839999999999	51	7.84505	563	7.34759	553	7.28201	485	0.520758	29	0.669132	38	1.3520409999999998	76	0.734362	51	0.999519	50	0.918291	52	0.619206	35	1.10385	57	0.685278	39	0.715888	37	0.725635	40	1.32076	101	1.08697	57	0.868314	49	1.34398	72	1.0376130000000001	57	0.941754	73	7.20168	392	7.15679	379	7.68769
gene-BCIN_01g11040	BCIN_01g11040	BCIN_01g11040	2.87787	256	2.15442	271	1.93805	255	1.90141	222	1.90821	184	2.31899	224	2.48748	243	1.62489	196	2.1391	188	1.47812	143	2.20688	211	2.78381	252	2.30046	222	2.50089	227	1.98874	189	1.91657	254	2.04935	186	2.24989	218	2.57929	233	1.9108	177	1.98466	263	1.9409	184	1.77387	165	1.75181
gene-BCIN_16g05120	Bcmss1	Bcmss1	7.26655	720	7.56597	1057	8.33915	1222	8.19135	1065	8.76554	941	8.98549	963	8.89511	968	7.69908	1030	8.20956	804	7.55982	814	4.57713	486	7.61307	766	4.66007	500	5.50788	555	5.87955	622	5.83155	859	6.41537	647	7.98035	860	7.35446	738	7.04153	724	8.61627	1269	10.1303	1068	9.41564	970	10.2484
gene-BCIN_04g06120	BCIN_04g06120	BCIN_04g06120	0	0	0	0	0	0	0	0	0.290082	14	0.399467	19	0.424281	20	0	0	0	0	0	0	0	0	0	0	0.208143	10	0.300054	14	0	0	0.657706	42	0	0	0	0	0	0	0.197509	9	0	0	0	0	0.211008	10	0
gene-BCIN_01g04140	BCIN_01g04140	BCIN_01g04140	0.410627	18	0.586067	36	0.349948	23	0.734501	42	1.52544	71	1.91707	89	1.62458	76	1.49317	86	1.31856	56	0.924564	43	0.430668	20	0.931489	41	0.196785	10	0.299258	13	0.340531	16	0.359266	23	0.455232	20	0.638385	30	0.444599	20	0.798903	36	0.749224	48	0.783788	36	0.446031	20	0.538609
gene-BCIN_14g04820	BCIN_14g04820	BCIN_14g04820	0.854309	76	0.756462	95	0.821915	108	0.879712	103	0.838915	81	1.26563	122	0.901624	88	0.911462	110	0.893989	79	0.87143	85	0.843817	81	0.894814	81	0.888352	86	0.874757	79	0.672653	64	0.93583	124	0.782681	71	1.01931	99	1.08773	98	1.54474	143	1.14296	151	1.3768	130	1.29039	120	0.86126
gene-BCIN_02g09080	BCIN_02g09080	BCIN_02g09080	0.027842	3	0.057925	8	0.019465	3	0.058993	7	0.057866	6	0	0	0.020988	3	0.080076	10	0	0	0.020481	3	0.039059	4	0.092155	9	0.123147	12	0.023515	3	0.230447	23	0.104848	15	0.119585	11	0.039804	4	0.196059	18	0.079926	8	0.160484	22	0.0743	8	0.022079	3	0.094367
gene-BCIN_01g01080	Bcpng1	Bcpng1	12.8131	1640	13.9541	2520	13.4119	2540	13.3347	2240	15.8841	2203	16.1123	2231	17.6307	2478	16.9406	2927	16.8418	2130	14.2287	1980	8.20667	1126	12.4308	1616	9.17008	1270	8.2337	1072	10.1847	1391	12.0328	2290	11.0749	1444	12.4803	1737	12.3775	1605	11.9208	1583	11.7441	2235	11.8541	1615	12.748	1697	10.2804
gene-BCIN_07g04760	BCIN_07g04760	BCIN_07g04760	4.00458	363	1.50879	193	1.50487	199	1.2719	152	3.01544	297	3.06431	298	2.91057	291	2.96659	364	3.40457	306	2.54005	250	2.77808	272	4.47838	404	2.9082619999999997	282	2.78745	255	2.48831	239	2.92386	395	2.31933	215	4.56718	451	4.30004	393	4.04335	382	4.68196	634	2.45638	235	2.24669	213	2.04289
gene-BCIN_10g03520	Bckap104	Bckap104	24.1003	3560	20.941	4365	20.8241	4552	20.9633	4065	25.5316	4086	27.6211	4415	27.0156	4383	33.8927	6759	33.8695	4945	33.3448	5357	22.9032	3627	23.8277	3576	18.8232	3009	18.7855	2823	26.3729	4158	29.1637	6408	27.4119	4125	22.9127	3681	29.6234	4435	30.9894	4750	32.5818	7156	15.6993	2468	15.7036	2414	14.6596
gene-BCIN_15g01140	BCIN_15g01140	BCIN_15g01140	12.3616	1457	16.3143	2724	15.866	2777	16.2258	2516	15.0778	1926	14.727122999999999	1878	15.515455999999999	2008	16.2244	2591	15.7067	1829	16.023811000000002	2037	10.9464	1390	12.2203	1451	10.432383999999999	1326	11.0885	1327	10.910312000000001	1368	9.52952	1672	10.291376000000001	1234	12.63	1615	14.063165999999999	1679	12.7954	1575	11.9175	2082	18.89	2369	17.817	2222	17.664915999999998
gene-BCIN_06g06270	Bcnup159	Bcnup159	14.1923	2641	10.9047	2863	11.2712	3104	11.199	2735	17.3912	3506	17.5217	3528	19.4707	3979	16.1266	4051	15.4521	2842	12.6133	2552	8.70083	1736	14.2284	2689	8.35214	1682	8.6443	1636	9.34375	1856	9.71558	2689	9.76133	1850	12.7319	2576	12.748	2404	13.0342	2516	13.2787	3674	6.73828	1334	8.30856	1609	7.12322
gene-BCIN_07g07110	BCIN_07g07110	BCIN_07g07110	12.8494	1142	10.0089	1256	11.2307	1477	11.4123	1332	59.4046	5720	54.4447	5236	53.4608	5219	46.5554	5586	42.778	3758	45.5598	4403	19.9377	1900	15.2903	1381	18.5817	1787	18.7587	1696	27.8887	2646	35.9361	4751	28.5556	2585	16.3806	1583	16.3773	1475	17.3797	1603	19.7377	2609	12.7184	1203	10.6961	989	12.089
gene-BCIN_06g05150	BCIN_06g05150	BCIN_06g05150	6.98789	572	5.08187	587	5.78979	701	5.28219	568	5.3265	473	5.20394	461	6.11568	550	1.68017	186	1.49058	121	1.26298	113	4.53815	399	6.77738	564	3.99217	354	4.30688	359	3.83361	335	4.36708	532	3.67699	307	8.12876	724	6.7235	558	7.14662	607	7.45912	908	9.0783	791	8.08372	689	8.01288
NewGene_1143	--	--	1.58018	192	2.4222	414	3.04879	547	3.04669	485	2.54793	335	2.40838	316	2.6624	355	3.80374	622	4.11862	493	3.73714	493	6.96	904	1.92482	237	7.01519	920	7.82997	965	6.87537	889	7.05309	1271	7.90548	976	1.64175	217	2.41154	296	2.63619	332	2.28003	411	1.90488	246	2.14949	271	2.06273
gene-BCIN_04g03890	BCIN_04g03890	BCIN_04g03890	14.2718	847	12.5369	1050	11.6165	1021	12.2276	953	15.9607	1027	17.2112	1106	17.7267	1156	15.5577	1247	15.0585	884	15.4822	1000	8.09084	515	13.8574	836	7.19767	463	7.44597	450	7.44404	472	8.24397	728	7.05761	427	12.5429	810	13.215	795	13.3055	820	11.6647	1030	10.4517	660	11.1646	690	10.9398
gene-BCIN_13g03480	Bcfmp52	Bcfmp52	12.6842	536	32.5899	1941	30.0442	1877	30.4998	1690	12.9909	594	13.785	630	14.9046	691	13.3431	761	11.4365	477	12.6513	581	10.0747	456	11.9061	511	10.5179	481	11.5378	496	11.3681	512	13.5144	849	12.5325	539	11.7197	538	13.2849	569	13.8808	608	13.6105	854	46.2031	2075	39.9118	1753	32.9062
gene-BCIN_16g00750	Bcpan2	Bcpan2	11.123	1518	5.81759	1121	6.68031	1349	6.40175	1147	11.6756	1726	10.883	1607	12.1776	1825	12.3553	2276	11.3556	1532	9.77712	1451	6.99936	1024	10.7679	1493	6.98647	1032	5.71353	793	6.57917	959	6.98911	1419	6.79131	944	11.4168	1694	9.8725	1365	10.236	1449	11.4497	2323	7.2732	1056	7.12215	1011	6.99453
gene-BCIN_14g03600	BCIN_14g03600	BCIN_14g03600	8.98302	624	11.3687	1114	12.0765	1241	12.3204	1123	4.87533	367	5.0742	382	4.62676	353	3.918	368	4.74321	326	4.42178	334	3.88827	290	9.4204	665	4.25643	320	4.41057	312	4.11941	306	4.462	461	4.00127	283	8.55799	646	8.42527	593	8.98365	647	8.05597	832	11.4634	847	8.94902	647	9.9015
gene-BCIN_06g06050	BCIN_06g06050	BCIN_06g06050	0.251766	16	0.139373	12	0.088651	8	0.156845	13	0.185362	13	0.230505	16	0.266797	18	0.141101	12	0.080665	5	0.088915	6	0.332295	22	0.359512	23	0.266951	18	0.190664	12	0.150411	10	0.228525	21	0.258329	17	0.206449	14	0.148904	10	0.299112	19	0.238013	22	0.337632	22	0.155888	10	0.065438
gene-BCIN_11g05450	BCIN_11g05450	BCIN_11g05450	12.7318	827	9.4232	864	8.58575	825	10.0564	857	18.8496	1326	16.3075	1146	16.29	1162	21.7117	1904	22.953	1473	22.277	1573	22.1141	1540	13.207	872	22.5693	1586	25.977	1716	20.8621	1446	20.0995	1941	20.2623	1341	11.5455	816	13.5133	890	15.1506	1021	12.4862	1206	15.1885	1050	13.6328	921	13.0807
gene-BCIN_08g03590	BCIN_08g03590	BCIN_08g03590	0.035685	2	0.030657	3	0.083258	6	0.157236	10	0.16162	9	0.284807	15	0	0	0.112659	8	0	0	0	0	0	0	0.117182	6	0.089402	5	0.121905	6	0.038467	2	0.277327	20	0.079258	4	0.085651	5	0.061994	4	0.125087	7	0.234054	17	0	0	0.191096	10	0.104686
gene-BCIN_10g00530	BCIN_10g00530	BCIN_10g00530	4.78748	1090	3.68952	1186	3.90954	1317	4.20809	1258	11.0969	2737	12.0437	2967	11.8195	2956	3.79318	1166	4.21729	949	3.11065	771	5.1926	1268	4.54359	1051	4.97293	1225	5.49151	1272	4.25008	1033	3.65799	1239	4.60598	1068	4.09498	1014	3.73732	863	3.36425	795	3.18261	1078	2.52126	611	2.63702	625	2.51808
gene-BCIN_06g05990	BCIN_06g05990	BCIN_06g05990	7.29183	471	6.71807	612	6.98535	668	7.06739	599	3.67181	257	4.09777	287	3.36639	239	3.34387	292	3.20003	205	3.14421	221	4.63634	321	7.37823	484	2.85712	200	3.1987	210	3.92883	271	3.74869	360	3.97612	262	7.50642	527	5.93646	389	6.50295	436	6.57956	632	7.31808	503	8.11085	545	6.95439
gene-BCIN_10g00470	BCIN_10g00470	BCIN_10g00470	0.12278	10	0.224748	26	0.160846	20	0.276327	30	0.330745	29	0.354609	31	0.180429	16	0.185916	21	0.124061	10	0.051241	5	0.09247	8	0.061122	6	0.012133	2	0.024303	2	0.242069	21	0.196714	24	0.249449	21	0.168337	15	0.121477	10	0.0961	9	0.16414	20	0.113665	10	0.093615	8	0.168143
gene-BCIN_04g05820	BCIN_04g05820	BCIN_04g05820	33.3014	3724	48.222	7609	45.5746	7541	44.2579	6496	26.0017	3150	28.3476	3430	27.2424	3346	32.0607	4840	31.5095	3482	29.3979	3575	20.6271	2473	32.9955	3748	17.415	2108	15.5221	1766	19.7437	2357	20.3788	3390	19.3508	2204	30.8474	3751	30.1415	3416	30.4292	3530	33.1766	5516	30.6056	3642	33.4838	3895	30.343
gene-BCIN_16g01850	BCIN_16g01850	BCIN_16g01850	0.050583	2	0.038494	2	0.050973	3	0.280137	12	0.207643	7	0.060973	2	0.130546	5	0.21876	9	0.119302	4	0.200001	7	0.115497	4	0	0	0	0	0.140535	5	0.240045	8	0.333559	16	0.114424	4	0	0	0.271044	9	0.187161	6	0.179156	9	0.12379	4	0	0	0
gene-BCIN_05g05700	Bcsec18	Bcsec18	19.3572	2125	11.9228	1847	12.1924	1981	12.0037	1730	18.4148	2191	21.3577	2537	20.6107	2485	23.5825	3495	22.8354	2478	21.6757	2588	15.1088	1778	20.5485	2292	13.907	1652	13.6062	1520	15.7746	1849	15.2382	2488	15.8013	1767	21.7685	2599	21.8843	2435	22.3761	2549	24.0241	3922	13.9382	1629	13.262	1515	11.9154
gene-BCIN_02g04650	BCIN_02g04650	BCIN_02g04650	0	0	0	0	0	0	0	0	0	0	0	0	0	0	0	0	0	0	0	0	0	0	0	0	0	0	0	0	0	0	0	0	0	0	0.119406	4	0	0	0.086432	3	0.100719	4	0	0	0	0	0
gene-BCIN_07g04700	Bctop1	Bctop1	18.6313	2578	25.3068	4940	25.4367	5208	25.7814	4682	24.963	3742	25.6267	3836	26.9391	4094	26.9621	5036	26.5735	3633	24.1737	3637	19.295	2862	18.4257	2590	17.3692	2601	19.3655	2725	21.9586	3242	20.1813	4153	22.5154	3173	17.4627	2627	21.3117	2988	19.5135	2801	20.3119	4178	19.1823	2824	19.1828	2761	17.2778
gene-BCIN_06g01740	BCIN_06g01740	BCIN_06g01740	4.15175	181	1.57587	97	1.15119	75	1.1507	66	2.61004	124	2.45875	116	2.0599	99	3.20286	189	3.17248	137	2.53251	120	2.24671	105	3.34269	148	2.22597	105	3.02131	134	1.15492	54	2.38786	155	1.53387	69	3.51789	167	2.13041	94	2.70669	123	2.6972	175	2.33241	109	1.76615	80	2.2912
gene-BCIN_06g07390	BCIN_06g07390	BCIN_06g07390	5.2451	813	2.78202	609	3.12975	718	3.80463	774	4.19243	704	4.25114	713	3.80865	649	3.25499	681	3.70457	568	3.55872	600	2.64976	441	4.88294	769	2.64659	444	2.18908	345	3.11741	516	2.84838	657	3.09805	489	4.65045	784	4.84203	761	4.3502	700	4.6432	1070	3.34937	553	3.64653	588	3.27662
gene-BCIN_08g06820	BCIN_08g06820	BCIN_08g06820	0.836656	60	2.65847	267	3.3158	349	2.65951	248	4.46349	344	4.5836	352	4.99775	390	3.32742	319	3.57297	251	2.61871	203	0.995382	76	0.826449	60	1.44731	112	1.49579	108	4.18016	317	3.90009	412	4.21551	305	1.12003	87	1.37122	99	1.22329	91	1.58817	168	2.6788	203	1.98151	147	2.70152
NewGene_1179	--	--	0.284207	11	0.370413	19	0.524779	29	0.310506	16	0.441277	18	0.211989	9	0.097627	4	0.316464	16	0.090705	4	0.177384	7	1.07778	42	0.111	5	1.4376179999999998	59	0.873617	33	0.626809	27	0.414221	23	0.637213	24	0.083194	4	0.387794	15	0.619669	27	0.340879	19	0.547085	25	0.7369159999999999	32	0.373946
gene-BCIN_04g04120	BCIN_04g04120	BCIN_04g04120	17.4052	5168	17.3684	7278	19.574	8588	18.846	7338	25.540793999999998	8224	28.940623000000002	9289	28.1627	9170	19.3234	7742	19.8192	5815	16.73	5393	12.0839	3848	18.316	5530	12.814409000000001	4111	12.509236000000001	3779	12.2166	3871	11.8846	5242	13.6161	4120	14.6434	4726	18.4522	5538	17.344191000000002	5341	16.6743	7349	9.57831	3038	11.1536	3440	10.6956
NewGene_2166	--	--	0.105284	11	0.697571	94	0.824558	117	1.01024	127	0.429103	45	0.543866	51	0.509533	54	0.422324	55	0.639181	55	0.943548	98	0.288057	30	0.315516	31	0.380632	40	0.130944	13	0.360526	37	0.674061	96	0.424019	42	0.591369	56	0.456476	45	0.458207	46	0.35816	51	0.804376	82	0.903772	90	0.823893
gene-BCIN_06g01540	BCIN_06g01540	BCIN_06g01540	0.9331	81	1.40682	171	1.21396	155	1.30847	148	0.909076	85	0.750893	70	0.813976	77	0.683241	80	0.738677	63	0.695341	65	0.816756	76	0.763102	67	0.588231	55	0.619631	55	0.796798	74	1.0137	130	0.748812	66	0.85066	80	1.54747	135	1.26621	113	0.938901	120	1.52522	140	1.38515	124	1.04835
gene-BCIN_15g00230	BCIN_15g00230	BCIN_15g00230	23.606	1074	23.1454	1486	20.3994	1374	23.0685	1378	36.8515	1817	36.4374	1794	33.2968	1664	22.5089	1383	21.6956	976	21.3735	1058	28.5217	1391	22.7382	1051	23.8557	1175	25.0265	1158	32.9935	1602	37.3971	2531	35.3623	1639	25.1951	1247	27.5632	1271	29.2814	1382	34.1454	2310	19.6899	954	19.742	935	18.3527
gene-BCIN_04g03130	BCIN_04g03130	BCIN_04g03130	111.785	9794	124.949	15449	123.749	16045	116.807	13433	87.2102	8279	83.0852	7877	80.6417	7761	69.3377	8202	71.7448	6213	67.3024	6413	91.1673	8563	113.752	10125	87.8877	8333	89.4124	7969	75.3313	7045	77.7089	10127	77.5484	6922	104.78	9983	92.1751	8185	89.0184	8093	79.9334	10414	132.56	12360	132.69	12095	129.822
gene-BCIN_04g00670	BCIN_04g00670	BCIN_04g00670	12.8234	919	12.4399	1258	13.016	1381	13.812	1300	15.343	1192	16.7778	1301	15.009	1182	11.4386	1107	12.9861	920	14.3683	1120	12.4116	954	12.1215	883	13.1073	1017	14.7695	1077	14.8397	1135	15.5378	1656	14.5725	1064	12.1251	945	11.2069	814	10.4734	779	10.8871	1160	15.9937	1220	14.8463	1107	16.8336
gene-BCIN_16g04590	BCIN_16g04590	BCIN_16g04590	5.71012	346	7.77129	665	7.27864	653	7.77854	619	11.2504	739	11.104	728	10.5277	701	7.77785	636	7.27886	436	9.44061	622	5.89555	383	7.36071	453	6.11445	401	6.09648	376	6.07743	393	8.13278	733	6.14338	379	6.64059	438	5.10151	314	4.73485	298	5.55639	501	8.78459	567	8.1604	515	9.12259
gene-BCIN_14g03320	BCIN_14g03320	BCIN_14g03320	12.1619	508	10.2493	605	11.3947	705	11.4408	628	17.1189	775	14.639	662	13.9787	642	20.7576	1171	16.1605	668	20.7901	945	6.64181	298	12.3417	524	5.98155	271	4.52407	193	7.29224	326	8.34582	519	6.58318	281	14.3537	652	8.94637	379	10.6711	463	11.1401	692	18.7964	836	18.4273	801	18.3759
gene-BCIN_05g05670	Bcpax1	Bcpax1	0.392683	17	1.31246	80	0.642011	41	0.481991	28	0	0	0.287344	14	0.377268	18	0.312563	19	0.343804	15	0.201554	10	0.250304	12	0	0	0.506737	24	0.516458	23	0.674117	31	0.631721	41	0.794852	35	0.288803	14	0.467522	21	0	0	0.628327	40	0.409751	19	0.456459	21	0.558883
gene-BCIN_08g05500	BCIN_08g05500	BCIN_08g05500	30.2978	3208	15.3402	2292	15.873	2487	15.5507	2161	27.0507	3103	26.0892	2989	25.6123	2979	27.7963	3974	28.9142	3026	25.4069	2926	14.7566	1675	30.2314	3252	13.0497	1496	11.9677	1289	16.8463	1904	18.1808	2863	15.6538	1689	33.8335	3895	32.0305	3437	32.3815	3557	34.4413	5422	24.2625	2734	20.6388	2274	22.3894
NewGene_1411	--	--	0.120504	4	0.47428899999999996	15	0.351662	14	0.519517	18	0.696616	17	0.501128	15	0.39295599999999997	10	0.07828	3	0.086618	3	0.34257	8	0.194131	6	0.305942	9	0.084442	3	0.238659	7	0.373976	11	0.523377	21	0.4367	12	0.28071	6	0.367861	10	0.055166	2	0.130339	6	0.474338	10	0.635102	18	1.14761
gene-BCIN_07g02390	BCIN_07g02390	BCIN_07g02390	0.635833	25	0.263024	15	0.404681	24	0.339324	18	0.460152	20	0.353866	15	0.543975	24	0.750443	40	0.722988	28	0.711809	30	0.788882	33	0.981246	39	0.617378	26	0.610823	24	0.063404	3	0.861655	50	0.490795	20	1.15593	49	0.102209	4	0.569705	23	0.923358	54	0.592774	25	0.513405	21	0.70562
gene-BCIN_10g01650	BCIN_10g01650	BCIN_10g01650	0.586183	40	0.269479	26	0.224227	23	0.107188	10	0.223008	17	0.164364	12	0.168056	13	0.041892	4	0.2701	18	0.035533	3	0.274223	20	0.349471	24	0.313623	23	0.189265	13	0.078906	6	0.064481	7	0.261519	18	0.420556	31	0.382768	27	0.156516	11	0.253346	26	0.111263	8	0.093046	7	0.218772
gene-BCIN_10g00290	BCIN_10g00290	BCIN_10g00290	0.328341	21	4.74762	423	8.47718	791	2.9562	245	0.689728	48	0.818015	56	0.8023	56	0.14635	13	0.370103	24	0.355409	25	0.247958	17	0.726077	47	0.202336	14	0.330067	22	0.963291	65	0.961893	91	1.13217	73	0.193773	14	0.604548	39	0.21511	15	0.471146	45	6.41483	431	5.20317	342	3.76239
gene-BCIN_12g05810	BCIN_12g05810	BCIN_12g05810	38.109	2891	10.7776	1154	10.0479	1128	11.293	1125	9.47764	779	10.766	884	9.99593	833	9.86076	1010	8.40419	630	8.28513	684	36.4651	2965	38.892	2997	35.9677	2952	29.4744	2274	40.0076	3239	42.624	4809	38.5513	2979	41.966	3461	39.2527	3017	39.1637	3082	45.8404	5170	11.7647	950	10.4275	823	10.1365
gene-BCIN_05g05030	Bcpsf3	Bcpsf3	5.97813	207	3.5325	172	4.02608	206	3.87073	176	3.12687	117	3.92893	147	3.85273	146	6.53473	305	4.49936	154	6.50296	244	2.9792	111	6.77508	238	2.99542	112	2.96806	105	2.99823	111	3.43199	176	2.77405	98	6.07527	228	5.26378	184	5.39654	193	6.35563	326	3.97162	146	3.42286	123	3.01297
gene-BCIN_09g00400	BCIN_09g00400	BCIN_09g00400	0	0	0	0	0	0	0	0	0	0	0	0	0	0	0.048992	2	0	0	0	0	0	0	0	0	0	0	0	0	0	0	0	0	0	0	0	0	0	0	0	0	0	0	0	0	0	0	0
gene-BCIN_03g07790	BCIN_03g07790	BCIN_03g07790	2.61606	141	28.4366	2150	26.8777	2132	26.106	1836	2.05086	120	1.94858	113	2.59909	153	0.930949	68	1.02986	55	1.08384	64	4.18818	241	2.2559	123	3.81001	221	3.73591	204	2.13904	123	2.49561	199	2.34092	128	2.66845	156	4.65975	254	4.20421	234	3.21357	257	89.3761	5096	80.1157	4466	78.2953
gene-BCIN_15g01950	BCIN_15g01950	BCIN_15g01950	0.732865	32	1.485	92	2.3265540000000002	150	1.71856	97	0.772627	36	0.673712	33	0.225516	11	0.684966	41	0.7181960000000001	31	0.6259089999999999	30	0.460342	23	0.985707	45	0.075077	4	0.54151	25	1.28179	60	0.989716	65	0.62852	29	0.6570370000000001	32	1.03909	46	1.05492	48	1.04912	68	1.6994690000000001	79	1.2968760000000001	59	1.7029729999999998
NewGene_1504	--	--	0.164304	7	0.122538	7	0.130898	8	0.121951	7	0.246179	11	0.118722	6	0.365802	16	0.194431	11	0.080385	4	0.177968	8	0.191417	9	0.277048	12	0.034832	2	0.193597	8	0.377392	16	0.309331	19	0.184853	8	0.115186	5	0.084064	4	0.075103	4	0.230086	14	0.222376	10	0.19448	8	0.208581
gene-BCIN_06g07370	BCIN_06g07370	BCIN_06g07370	3.46368	452	5.89245	1084	6.07447	1172	6.57134	1125	2.71813	384	2.95855	418	2.50537	359	2.97669	524	2.75846	356	2.84161	403	2.2589	316	3.70331	491	2.01727	285	2.01642	268	3.62211	504	3.89404	755	3.82237	508	3.95957	562	3.23305	427	2.54326	344	2.69695	523	5.67053	787	4.67537	634	4.82519
gene-BCIN_01g03600	BCIN_01g03600	BCIN_01g03600	13.8003	920	10.511714000000001	1043	9.93327	1047	11.22	1046	10.483844000000001	743	9.50755	718	11.4088	811	11.0733	1035	11.2748	773	11.104496999999999	847	6.93766	504	12.9279	902	6.10204	423	6.5281139999999995	442	6.839689999999999	502	8.30097	841	6.00736	435	14.0156	1059	10.8075	712	11.311077000000001	797	10.4817	1067	10.6783	794	10.8053	795	9.45704
gene-BCIN_16g03660	Bcsrp72	Bcsrp72	14.6246	1186	6.10096	698	6.49284	779	6.203	661	10.7367	944	11.4658	1006	11.0457	984	15.8741	1738	15.6653	1256	14.5082	1280	9.98298	868	14.3394	1181	11.3808	999	9.9933	825	11.041	956	13.0286	1571	10.9938	908	15.891	1401	17.137	1408	18.7408	1577	20.0141	2413	7.37178	636	8.317	702	5.45348
gene-BCIN_06g07010	BCIN_06g07010	BCIN_06g07010	0	0	0.145036	7	0	0	0.048324	2	0	0	0.109342	4	0.175557	7	0.094209	5	0	0	0	0	0	0	0	0	0.058419	2	0	0	0	0	0	0	0	0	0	0	0.124555	4	0.289136	10	0.043353	3	0	0	0	0	0
NewGene_1177	--	--	0.157324	3	0	0	0	0	0	0	0	0	0	0	0	0	0.110144	3	0	0	0	0	0.409288	8	0	0	0	0	0	0	0	0	0.22521	6	0.455444	8	0	0	0	0	0	0	0.021096	1	0	0	0	0	0
gene-BCIN_12g00890	BCIN_12g00890	BCIN_12g00890	2.54303	242	16.5518	2221	17.2538	2428	17.6862	2207	11.0201	1136	11.1734	1150	11.1609	1166	12.7632	1639	12.9852	1220	12.7606	1320	3.87743	396	2.50418	242	4.08924	421	4.61454	447	3.8659	393	3.63004	514	4.04286	392	2.19184	227	3.09447	299	3.21532	318	2.68542	380	6.74472	683	7.47343	740	6.65048
gene-BCIN_03g07480	BCIN_03g07480	BCIN_03g07480	91.5613	10306	87.5521	13907	87.3892	14557	85.3024	12603	118.356	14435	121.193	14761	121.188	14983	145.54	22118	154.963	17239	136.266	16681	56.3995	6806	97.0294	11095	54.7639	6671	56.7389	6497	59.3454	7130	59.6285	9984	65.7033	7534	79.1091	9683	109.761	12521	102.167	11932	89.3912	14962	61.6113	7380	61.1444	7161	61.1559
gene-BCIN_12g05430	BCIN_12g05430	BCIN_12g05430	0.160411	7	0.303984	17	0.431344	25	0.433934	22	0.176446	8	0	0	0.104946	5	0	0	0	0	0.107592	5	0.038703	2	0.198919	8	0.165234	7	0.078679	4	0.230148	10	0.129039	8	0.203483	8	0.409337	18	0.731287	29	0.390516	16	0.386913	23	0.264439	11	0.210749	9	0.108233
gene-BCIN_03g06900	BCIN_03g06900	BCIN_03g06900	5.71471	307	5.98743	453	6.44637	512	6.48491	457	6.3896	372	7.64766	444	7.09782	418	4.69426	340	4.16898	221	4.03075	236	38.6584	2222	4.8709	266	55.7024	3232	47.2395	2577	28.0448	1605	23.4011	1867	26.7646	1462	4.08443	239	6.55015	356	6.20434	346	5.73355	458	4.70904	269	5.56274	311	4.60086
gene-BCIN_05g05640	BCIN_05g05640	BCIN_05g05640	2.25904	158	3.06795	301	2.99818	309	3.32969	304	1.49726	113	2.62554	198	2.12746	163	1.4748	139	1.60215	111	0.888618	68	1.06205	80	1.7893	127	0.997337	76	0.844068	60	1.38512	103	1.36921	142	1.79293	127	1.67395	127	2.00891	142	1.91143	138	2.12008	220	3.05197	226	3.1207	226	2.84123
gene-BCIN_09g05410	BCIN_09g05410	BCIN_09g05410	0.017876	1	0.164845	8	0.146874	8	0.087901	4	0.04762	2	0.250242	9	0.114108	5	0.057925	3	0.061455	2	0	0	0.157273	6	0	0	0.037918	2	0.203298	7	0.050815	2	0.181714	9	0	0	0.09685	4	0.05853	2	0	0	0.063354	4	0.070055	3	0.0822	3	0.060693
gene-BCIN_01g10540	BCIN_01g10540	BCIN_01g10540	4.26365	152	2.55143	129	3.10358	164	3.15097	148	4.28522	166	3.30449	128	3.94534	155	4.55942	220	4.30185	152	3.1925	124	3.31536	127	3.55597	129	2.42575	94	2.46874	90	3.23462	124	2.45121	130	2.24006	82	3.57825	139	4.07254	148	4.09423	152	4.13467	220	2.69435	103	4.48151	167	3.30877
NewGene_1611	--	--	2.05541	71	2.68434	131	2.64432	136	2.57867	117	4.0263	151	2.48444	93	0	0	1.67962	79	3.01758	104	1.28881	49	2.75852	103	1.90018	67	1.65122	62	2.75964	97	1.82045	68	0	0	1.60748	57	1.89196	72	1.31446	47	1.2022	44	1.66	86	1.99947	74	3.02892	109	2.87754
gene-BCIN_02g04920	BCIN_02g04920	BCIN_02g04920	337.404	20949	286.146	25077	285.99030000000005	26281	268.182	21866	385.789	25974	370.084	24877	365.453	24957	464.61	38972	482.78982499999995	29635	499.039	33698	304.94045300000005	20310	347.589	21918	295.395	19861	299.703	18935	305.59	20257	311.564	28801	315.462	19961	338.158	22858	376.195	23687	377.175	24306	352.628	32555	342.612	22665	343.001	22164	302.60218399999997
gene-BCIN_02g01760	Bcade6	Bcade6	19.131	2971	8.1795	1793	9.88099	2271	9.60666	1959	16.5744	2789	15.8449	2663	15.9862	2727	18.7724	3936	18.2809	2806	16.3935	2769	16.7633	2791	19.8765	3136	17.041	2864	14.8039	2339	17.396	2884	18.0234	4164	16.2686	2574	20.3997	3445	20.0127	3150	18.6984	3013	21.6431	4998	8.70856	1440	9.59538	1551	8.01436
gene-BCIN_10g05990	BCIN_10g05990	BCIN_10g05990	30.3131	3441	35.5892	5700	35.4652	5957	35.0356	5220	33.8872	4167	35.2537	4330	35.3517	4407	33.2646	5097	35.4658	3978	33.8467	4178	19.4427	2366	31.2541	3604	17.4145	2139	16.2152	1872	18.8024	2278	20.9834	3543	20.8891	2415	29.0687	3588	27.5711	3172	26.9605	3175	26.9221	4544	32.1249	3880	32.2629	3810	28.5347
gene-BCIN_13g05710	Bcgox1	Bcgox1	110.272	10498	35.5291	4774	36.8392	5191	36.1566	4519	60.1738	6207	55.5991	5728	56.0602	5862	210.179	27015	191.816	18048	193.456	20029	35.2335	3596	101.623	9828	34.2897	3533	43.0874	4173	61.4436	6244	61.1222	8656	50.7844	4925	128.773	13331	113.756	10975	120.906	11943	118.596	16789	35.9632	3644	37.7799	3742	36.7574
gene-BCIN_01g08010	BCIN_01g08010	BCIN_01g08010	34.0944	1134	19.096	896	20.7724	1023	22.2506	972	40.3643	1455	43.5383	1567	38.4855	1406	70.5578	3168	65.4596	2151	80.5876	2914	33.9035	1209	37.3434	1262	30.608	1102	30.4346	1030	39.1194	1389	41.9903	2077	33.1396	1123	45.0694	1630	51.8881	1749	59.7388	2061	67.7782	3351	47.1394	1668	45.3394	1569	41.6148
gene-BCIN_02g08220	BCIN_02g08220	BCIN_02g08220	14.0784	630	8.2205	519	8.39406	556	9.18166	540	12.4746	605	11.2742	546	13.4904	663	12.6197	763	10.5907	469	11.0184	537	9.62358	462	11.4514	521	7.11318	345	6.48391	296	6.74102	322	8.65387	576	7.29648	333	12.6609	616	10.6092	481	10.8039	502	11.6093	773	8.91412	425	9.04861	422	6.76714
gene-BCIN_13g01440	Bccoq5	Bccoq5	5.23426	234	2.5137	159	2.12519	141	2.44721	144	2.9537	143	3.17972	154	3.21751	158	4.43632	268	4.43725	196	4.97702	242	4.12662	198	5.20454	236	4.10051	198	3.57088	162	4.43511	212	4.35459	289	3.81363	174	6.8742	334	5.8165	263	5.95448	276	7.68883	510	3.32106	158	3.25399	151	3.44413
gene-BCIN_09g01890	BCIN_09g01890	BCIN_09g01890	119.919	2949	8.53899	297	9.25701	337	10.3108	333	164.452	4382	151.656	4035	150.906	4076	62.2448	2067	62.8218	1527	76.9858	2059	109.101	2876	105.81	2643	125.901	3350	116.347	2910	83.7157	2197	82.2578	3009	73.0597	1830	123.978	3315	106.384	2651	104.917	2677	90.6742	3316	13.6772	358	12.9874	333	13.4963
gene-BCIN_11g03120	BCIN_11g03120	BCIN_11g03120	3.64316	386	2.28447	342	2.36051	371	2.71889	379	3.63436	418	3.00789	345	2.7882	325	4.24696	608	4.08058	428	3.63338	419	1.99985	228	2.91053	314	2.21876	255	1.98935	215	2.26472	257	2.8385	448	1.8702	202	4.4913	518	3.04939	328	3.24416	357	3.47546	548	2.86584	324	2.80864	310	2.8319
gene-BCIN_04g02660	BCIN_04g02660	BCIN_04g02660	3.02527	236	2.46566	272	2.65326	307	1.99568	205	1.85875	157	2.12986	180	2.25839	194	2.34274	247	2.50125	193	2.47168	210	2.1736	182	2.83908	225	2.01002	170	1.40423	112	2.56142	214	2.37056	275	3.38294	269	3.69771	314	2.61389	207	2.86086	232	2.52423	293	2.16793	180	2.10472	171	2.31675
NewGene_1187	--	--	6.22853	95	12.8081	276	14.3311	324	15.7908	317	5.58133	93	2.92745	49	3.63702	61	4.6057	95	3.18906	49	3.19692	54	4.02988	66	6.37396	99	2.84705	47	2.66138	42	4.10537	67	4.33757	99	4.4887	70	5.34817	89	4.58309	71	5.96327	95	4.94332	113	8.57665	140	8.6429	138	8.6344
gene-BCIN_15g01210	Bctlg1	Bctlg1	11.989	624	10.6709	784	10.6716	822	10.9342	747	11.398	643	10.2825	579	12.2342	699	10.4583	735	10.6371	547	12.143	687	8.04196	449	11.8607	627	6.31948	356	5.48075	290	8.94002	497	8.45099	654	7.34052	389	14.468	819	10.8041	570	11.0624	597	12.7109	983	16.1792	896	16.3539	885	15.2899
gene-BCIN_01g05350	BCIN_01g05350	BCIN_01g05350	15.8455	1457	63.832	8279	60.9887	8296	59.5644	7186	18.149	1808	19.0103	1891	18.151	1833	42.7633	5307	44.5569	4048	41.853	4184	11.8757	1171	14.7764	1380	11.7108	1165	9.91252	927	15.2927	1501	15.2844	2090	14.7261	1379	15.5485	1554	18.8821	1759	19.1256	1824	17.5332	2397	24.0767	2355	23.3278	2231	20.4892
gene-BCIN_02g01540	BccnA	BccnA	51.8762	4514	39.1993	4813	40.9706	5276	41.5338	4744	41.3411	3898	42.1415	3968	42.2705	4040	54.5863	6413	49.8601	4288	48.131	4555	38.7318	3613	54.5703	4824	36.8168	3467	33.0293	2924	39.9854	3714	44.9224	5814	43.7393	3877	55.589	5260	53.2286	4694	54.4314	4914	62.8039	8125	42.1779	3906	43.8397	3969	36.969
gene-BCIN_15g00650	Bcatg9	Bcatg9	8.48747	1013	15.7236	2646	15.3256	2705	15.3439	2402	10.9134	1411	10.9282	1411	10.7468	1408	12.7733	2057	12.4904	1473	12.1453	1576	3.95909	507	8.51412	1032	4.09072	528	3.94913	480	6.56621	836	5.94989	1056	5.86129	713	9.00807	1169	10.0361	1213	9.02641	1117	9.47348	1680	7.46671	948	8.22343	1021	6.51243
gene-BCIN_05g02160	BCIN_05g02160	BCIN_05g02160	15.1518	1076	8.62302	865	9.01046	947	10.017	934	13.2529	1020	13.7705	1059	13.3327	1040	17.0114	1631	17.4673	1226	17.5081	1352	10.9207	832	13.7173	990	10.5014	807	7.76172	561	10.0428	762	11.9179	1259	9.59573	695	16.201	1251	15.8164	1139	16.6456	1227	19.0937	2016	15.5545	1176	15.7148	1161	14.8543
gene-BCIN_09g07050	Bclsm7	Bclsm7	38.3892	1460	21.1639	1136	23.0898	1299	23.638	1180	33.6223	1385	33.0188	1358	34.0658	1423	33.7654	1733	28.1548	1058	34.1408	1412	26.3626	1075	33.3011	1286	25.2318	1038	23.2446	899	26.55	1078	30.6625	1734	23.5785	913	37.2203	1539	32.8025	1264	40.1854	1585	38.5251	2178	29.7134	1202	34.9	1381	27.0185
gene-BCIN_13g04220	BCIN_13g04220	BCIN_13g04220	7.38797	1273	11.4689	2788	12.2653	3126	12.121	2741	9.69656	1810	9.21969	1719	9.73962	1843	12.9623	3014	14.1959	2417	12.1545	2277	4.23753	783	7.84591	1373	4.31568	805	3.92963	689	4.82757	888	4.79467	1229	5.72287	1004	6.39874	1199	9.99535	1745	8.80928	1575	7.50573	1923	5.37534	986	5.85399	1049	6.18689
NewGene_68	--	--	0	0	0	0	0	0	0	0	0	0	0	0	0	0	0	0	0.097082	3	0	0	0	0	0.02142	1	0	0	0	0	0	0	0	0	0	0	0	0	0	0	0	0	0	0	0	0	0	0	0
gene-BCIN_03g00300	Bcdbp6	Bcdbp6	0.376241	39	0.267871	39	0.529001	80	0.389104	52	0.519947	58	0.69424	77	0.506253	57	0.796623	110	0.869574	88	1.1272	125	0.910388	99	0.565642	59	0.472269	52	0.483169	50	0.426568	47	0.405767	62	0.352099	37	0.354763	40	0.471719	49	0.664998	70	0.581869	88	0.374993	41	0.689309	73	0.447875
gene-BCIN_10g01380	BCIN_10g01380	BCIN_10g01380	26.6891	2867	14.6008	2213	14.9507	2377	14.6055	2060	24.4521	2846	28.7346	3340	26.9419	3179	35.0382	5081	35.4357	3762	33.6932	3936	24.8601	2863	26.8525	2930	24.1577	2808	21.9708	2401	23.0838	2647	25.6238	4094	26.4111	2890	27.6247	3227	31.5649	3436	31.3843	3498	33.1028	5287	13.6013	1555	13.595	1520	12.4219
gene-BCIN_02g04170	Bcatp4	Bcatp4	275.396	9009	173.205	7996	166.515	8061	173.525	7451	170.797	6054	192.497	6814	176.793	6353	217.934	9626	206.877	6689	236.944	8430	234.883	8237	284.91	9468	195.5	6921	199.517	6639	257.323	8985	260.524	12677	243.166	8103	321.359	11431	294.09	9750	314.398	10671	370.912	18042	270.891	9430	250.539	8527	245.15
gene-BCIN_09g03050	Bchrp1	Bchrp1	16.732	1571	10.1823	1349	10.578	1469	11.6468	1435	16.3011	1658	15.2188	1546	16.0478	1655	15.2468	1932	12.8578	1193	13.4043	1368	12.9378	1302	14.6038	1393	12.5406	1274	11.6741	1115	13.4719	1350	14.414	2012	12.1238	1159	17.1934	1755	15.8352	1506	15.7859	1538	17.8158	2486	14.7984	1478	14.0409	1371	12.9314
gene-BCIN_06g06760	Bcset1	Bcset1	11.0845	1969	9.08704	2278	9.9985	2629	10.0844	2352	9.96188	1918	10.1427	1950	10.8776	2123	11.2565	2700	11.5303	2025	8.96987	1733	6.27356	1195	11.5414	2083	5.9993	1154	6.04013	1092	6.8788	1305	7.91334	2091	7.00955	1269	11.2454	2173	9.12023	1642	8.61979	1589	9.66312	2553	6.80068	1286	8.12597	1502	7.20547
gene-BCIN_13g00760	BCIN_13g00760	BCIN_13g00760	37.3572	1616	56.1536	3426	56.7823	3633	57.4932	3263	48.2771	2262	46.8184	2191	43.5919	2071	52.4432	3062	60.3957	2581	60.1351	2828	34.7624	1612	37.6711	1655	33.354	1561	42.3291	1862	38.5792	1781	36.6018	2354	35.3116	1556	33.049	1554	39.3946	1727	39.6362	1778	37.9617	2441	66.4256	3057	57.5074	2587	57.726
gene-BCIN_09g06620	BCIN_09g06620	BCIN_09g06620	2.8966	262	1.70045	217	1.55559	208	1.55077	184	2.58541	253	2.69735	264	2.8821	286	2.33098	284	2.60538	233	1.94489	191	1.26811	123	2.30456	212	1.26526	124	1.02092	94	1.5152	146	1.67669	225	1.92721	177	2.71825	267	2.04537	187	2.53706	238	2.42367	325	1.64765	159	1.96253	185	1.2822
gene-BCIN_05g02520	Bcpgx1	Bcpgx1	0.323758	26	2.78071	306	2.77168	319	2.7348	280	0.128861	11	0.222317	19	0.458563	40	0.341424	36	0.282368	22	0.261896	23	0.352956	30	0.406245	33	0.442297	38	0.263816	21	0.578044	48	0.384865	45	0.272104	22	0.276749	24	0.297713	24	0.159858	13	0.431191	50	5.82563	482	5.27696	427	5.38248
gene-BCIN_04g06090	BCIN_04g06090	BCIN_04g06090	0.07819	3	0.050836	2	0.045016	2	0.108209	4	0.213634	7	0	0	0	0	0	0	0	0	0	0	0.062054	2	0.110235	3	0.105873	3	0.222262	6	0	0	0.124032	5	0	0	0	0	0	0	0.07153	2	0.07531	3	0	0	0.04723	2	0
NewGene_1766	--	--	0	0	0	0	0	0	0	0	0	0	0.031588	1	0	0	0	0	0	0	0	0	0	0	0	0	0	0	0	0	0	0	0	0	0	0	0	0	0	0	0	0	0.033236	1	0	0	0	0	0
gene-BCIN_05g04710	BCIN_05g04710	BCIN_05g04710	3.40898	286	3.63093	430	3.96406	492	4.01927	442	5.63661	512	5.54384	503	4.99894	460	3.89114	440	4.39166	364	3.59039	327	2.74233	247	3.64094	310	1.69057	154	2.48843	212	2.80779	251	2.82014	352	2.88711	247	3.32765	304	4.26298	362	4.24973	370	4.2024	524	3.16422	282	3.09311	270	2.70237
gene-BCIN_06g05030	Bcvip1	Bcvip1	8.39612	1636	10.8244	2963	12.0305	3461	11.9062	3036	6.54453	1378	7.66574	1611	7.58467	1622	9.44341	2482	8.77202	1686	8.64242	1829	6.09811	1271	8.205853000000001	1619	5.47691	1155	4.6159680000000005	911	7.36955	1534	7.73947	2235	6.8342860000000005	1354	7.4647	1575	8.57319	1688	8.275473999999999	1671	8.5766	2475	9.65224	1998	9.94258	2017	8.77906
gene-BCIN_12g01020	Bcoah	Bcoah	1499.97	74833	133.095	9371	131.953	9743	133.557	8747	13.2432	716	18.2317	985	13.6333	748	51.6608	3480	45.3328	2236	56.7989	3082	1301.86	69630	1509.36	76497	1186.04	64034	1116	56635	1078.34	57422	1201.85	89188	1013.48	51507	1720.2	93323	1209.45	61151	1367.12	70769	1621.58	120296	292.087	15508	279.196	14492	235.095
gene-BCIN_15g02090	Bcglc3	Bcglc3	83.2669	9929	26.7886	4508	25.8929	4569	26.21	4102	58.1332	7512	62.8375	8108	60.1665	7881	79.5345	12805	83.7728	9873	73.5818	9542	64.83940799999999	8289	84.0802	10185	59.728632000000005	7707	59.6477	7234	61.9344	7883	63.8135	11319	61.020998000000006	7412	87.6977	11371	90.87462000000001	10980	90.6451	11214	100.172	17760	21.5812	2739	20.6407	2561	18.4914
gene-BCIN_06g02120	Bcsec21	Bcsec21	59.1727	6773	25.6247	4139	26.1104	4423	25.7976	3876	42.4326	5263	43.7914	5424	45.4465	5714	43.7028	6754	45.6703	5167	42.2707	5262	43.7607	5370	62.6869	7289	40.285	4990	36.8184	4287	43.7631	5347	44.983	7659	43.5173	5074	61.0608	7600	63.6946	7389	67.6131	8030	75.7986	12900	25.4213	3097	27.2149	3241	23.0641
gene-BCIN_14g00270	BCIN_14g00270	BCIN_14g00270	9.38863	454	2.99307	204	3.60009	258	3.2222	205	2.13682	112	2.90914	152	2.3075	123	1.20243	79	1.09551	53	0.666856	36	3.06272	159	7.77443	382	3.3671	176	2.75588	136	2.04316	106	2.22698	160	1.3939	69	7.35368	387	3.61428	177	4.33681	218	3.08662	222	6.14503	316	7.75613	390	5.43763
gene-BCIN_02g07290	BCIN_02g07290	BCIN_02g07290	6.51922	1434	9.143	2837	9.86366	3209	9.42437	2720	6.964	1659	7.36463	1752	7.4901	1809	8.20433	2435	8.0468	1749	6.80919	1628	2.74942	648	5.97131	1334	2.63102	626	2.7971	626	3.30414	776	3.50174	1145	3.55003	795	5.76427	1378	5.28027	1177	4.88537	1115	4.92523	1610	6.58893	1542	7.59547	1738	8.38891
gene-BCIN_02g07260	BCIN_02g07260	BCIN_02g07260	0.110452	4	0.121919	6	0.110309	5	0.131906	6	0.145455	5	0.099172	4	0	0	0	0	0.049874	2	0.08373	3	0.090927	3	0	0	0.03034	1	0	0	0.078667	3	0	0	0.003223	1	0.07146	3	0	0	0.07451	3	0	0	0.193965	7	0.062487	2	0.274243
gene-BCIN_15g03900	Bccic1	Bccic1	6.02488	343	3.76178	303	5.10139	430	4.18263	313	7.74287	478	7.85163	484	7.68389	481	10.8375	833	10.9202	615	12.0519	746	7.36209	450	6.82151	395	8.23224	507	7.77684	451	5.49964	335	5.78841	490	4.83342	281	6.76191	419	7.89687	456	7.31411	432	9.76309	827	6.50826	395	7.33836	435	4.77608
gene-BCIN_06g06220	Bcsdh7	Bcsdh7	9.07058	225	5.61653	197	5.06981	186	6.30193	205	6.26662	169	6.8625	184	6.50738	178	8.95429	300	8.93085	219	10.2991	278	6.96413	185	9.89946	250	5.40872	145	5.68782	144	10.4383	276	7.38691	273	7.08537	179	12.1461	328	10.0706	253	10.5573	272	13.3517	492	9.39915	248	8.5618	221	7.59362
gene-BCIN_01g01970	BCIN_01g01970	BCIN_01g01970	3.88898	165	2.87877	172	2.69821	169	2.63419	147	5.9444	273	5.1851	238	6.21708	289	7.42849	424	5.26617	220	7.2208	332	3.96489	180	3.47762	150	4.86954	223	3.44749	149	3.58333	162	4.75767	300	3.9747	172	4.57541	211	5.87341	252	6.38405	280	6.17703	389	4.50203	203	4.34589	192	5.04259
gene-BCIN_09g06630	BCIN_09g06630	BCIN_09g06630	9.23579	654	13.0486	1303	13.0424	1362	13.751657999999999	1275	12.0438	924	12.4301	952	13.4533	1045	15.192015999999999	1450	18.2451	1276	15.1051	1163	5.99685	454	10.3802	746	4.61944	354	5.82135	419	5.249391999999999	396	6.89113	724	7.35513	531	8.88544	684	9.16049	657	9.28462	682	9.94713	1047	14.064191000000001	1054	13.001657999999999	955	12.2917
NewGene_943	--	--	0.06009	1	0.173392	4	0.392698	10	0.074553	2	0.658365	12	0.400221	7	0.178031	4	0.149411	4	0.198709	4	0.394138	7	0.157743	3	0.154215	3	0.675439	12	0	0	0	0	0.09176	3	0.162637	3	0.089512	2	0.107977	2	0.073219	2	0.125021	3	0.690488	12	0.510731	9	0.126101
NewGene_2233	--	--	1.2729	39	0.465304	20	0.538029	24	0.514428	21	0.715718	24	0.82528	27	0.253173	9	0.676695	28	0.185784	6	0.540975	18	1.05336	34	0.972285	30	0.816807	27	0.661878	21	0.613944	20	0.845915	38	1.1111	35	0.650948	22	0.982491	30	0.992546	31	0.604595	28	0.660367	22	0.53756	17	1.12834
gene-BCIN_01g04450	BCIN_01g04450	BCIN_01g04450	1.29924	91	1.58097	157	1.50971	157	1.5888879999999999	146	1.0609	81	0.968558	73	1.30009	101	1.00447	95	1.21777	84	1.06015	81	0.573048	44	1.31753	94	0.881935	67	0.602781	43	0.73541	55	1.05406	110	0.98002	71	0.860654	66	1.1948450000000002	85	1.32991	97	0.950679	99	0.997166	75	1.14134	84	1.22342
gene-BCIN_11g03520	BCIN_11g03520	BCIN_11g03520	369.215	23204	433.896	38481	437.116	40654	422.299	34837	239.952	16340	254.427	17303	248.981	17188	204.317	17337	196.194	12186	203.415	13903	373.032	25133	377.042	24072	341.912	23254	329.67	21075	394.88	26488	391.292	36578	392.471	25126	404.944	27674	375.729	23931	383.169	24986	444.99	41584	473.86	31692	453.373	29644	398.853
gene-BCIN_04g02450	BCIN_04g02450	BCIN_04g02450	0	0	0.052863	3	0	0	0	0	0	0	0	0	0	0	0	0	0	0	0	0	0	0	0	0	0.061549	3	0	0	0	0	0	0	0.032693	1	0.131692	5	0.122684	4	0	0	0	0	0	0	0	0	0.152792
NewGene_885	--	--	0.7367429999999999	81	0.7482489999999999	118	0.588016	97	0.6452600000000001	93	1.11148	131	0.85758	104	0.978387	120	0.514939	65	0.60307	66	0.673568	80	0.20557	24	0.40966199999999997	45	0.29563300000000003	34	0.307019	35	1.49637	176	1.76241	284	1.40501	160	0.5540769999999999	58	0.875869	97	0.658424	74	0.737698	118	0.575589	69	0.548801	64	0.40989
gene-BCIN_10g05660	BCIN_10g05660	BCIN_10g05660	9.798684999999999	1343	9.69861	1891	9.82358	2017	9.70254	1757	17.0645	2548	17.9976	2696	18.3641	2779	18.569335000000002	3448	18.3454	2520	17.7041	2655	9.266321999999999	1351	10.5843	1460	9.17808	1381	9.200755000000001	1290	7.92092	1181	9.20822	1898	7.39413	1040	8.886811999999999	1313	8.53487	1193	8.10736	1150	8.24203	1683	9.67178	1453	10.2873	1480	8.93964
gene-BCIN_14g00650	BCIN_14g00650	BCIN_14g00650	56.2927	6403	14.0213	2251	14.5966	2457	14.4317	2155	15.0688	1858	15.2516	1878	16.4443	2055	11.7234	1801	11.2349	1263	11.239	1391	15.313	1868	56.9785	6584	15.6508	1927	15.5067	1795	14.9743	1818	14.6236	2474	15.0129	1740	57.9954	7173	17.9028	2064	16.8233	1986	18.7487	3171	8.7434	1059	9.03066	1069	8.66585
gene-BCIN_04g02910	BCIN_04g02910	BCIN_04g02910	0	0	0	0	0	0	0	0	0	0	0	0	0	0	0	0	0	0	0	0	0	0	0	0	0	0	0	0	0	0	0	0	0	0	0	0	0	0	0	0	0	0	0	0	0	0	0
gene-BCIN_02g05260	BCIN_02g05260	BCIN_02g05260	49.6009	7307	23.0687	4796	24.0434	5242	24.6241	4762	41.4375	6614	44.7287	7130	46.5316	7529	42.7691	8507	41.1773	5995	37.733	6045	34.6911	5479	54.4189	8144	35.59	5674	32.2811	4838	38.372	6034	38.7172	8484	37.736	5663	54.0429	8657	55.4503	8279	57.0127	8715	66.6019	14589	23.94	3753	25.9646	3980	23.6474
gene-BCIN_03g03390	Bcsod1	Bcsod1	381.323	14466	222.305	11902	209.858	11782	219.518	10932	359.093	14761	357.893	14692	346.932	14457	398.464	20410	414.169	15529	436.409	18005	292.385	11892	368.823	14214	262.416	10774	243.68	9404	256.399	10382	267.865	15116	239.682	9263	368.844	15216	352.432	13550	372.761	14673	402.103	22683	347.847	14044	316.407	12489	305.985
gene-BCIN_12g01600	BCIN_12g01600	BCIN_12g01600	1.23173	33	1.09113	42	1.10172	44	0.65985	24	3.55078	103	1.94632	57	2.33911	69	2.76284	100	1.75821	47	2.8404	83	1.23257	36	1.20194	33	1.60948	47	1.01137	28	1.33785	39	1.61379	65	1.01495	28	1.1011	33	1.43826	40	1.6801	47	0.846101	34	1.79652	52	1.71624	48	1.42908
gene-BCIN_10g01930	BCIN_10g01930	BCIN_10g01930	0.569733	27	0.409389	27	0.529704	36	0.214085	13	0.697669	35	0.56693	29	0.83538	43	0.384763	24	0.226911	11	0.664698	34	0.500265	25	0.545669	26	0.469806	24	0.300119	15	0.415477	21	0.662208	46	0.570481	27	0.420906	21	0.267681	13	0.359061	18	0.389111	27	0.497409	25	0.285187	14	0.194634
NewGene_245	--	--	0.28314	10	0.686684	34	0.320761	17	0.361971	17	1.09085	42	0.761669	29	0.536214	21	0.485808	23	0.69639	25	0.403973	16	0.114947	5	0.435059	16	0.060593	3	0.277425	10	0.578093	22	0.287303	15	0.277552	10	0.541441	21	0.60066	22	0.697339	26	0.37325	20	0.303036	12	0.408543	15	0.199953
gene-BCIN_05g04860	BCIN_05g04860	BCIN_05g04860	42.8477	1493	17.763	873	17.4552	900	16.9695	776	26.3859	996	24.4353	921	22.9246	877	23.5811	1109	25.1216	865	24.8578	942	17.824	666	41.233	1459	16.5369	624	19.0642	676	17.6339	656	22.0267	1141	19.0703	677	49.1018	1860	28.1814	995	27.6261	999	30.2724	1568	19.461	722	21.0349	763	18.2316
gene-BCIN_10g02080	BCIN_10g02080	BCIN_10g02080	0.087912	12	0.904025	167	0.823975	160	0.63493	109	0.217853	31	0.286189	41	0.454126	66	0.48109	85	0.400711	52	0.364092	52	0.426665	60	0.164494	22	0.364714	52	0.541414	72	0.325013	46	0.349848	69	0.399212	54	0.199954	29	0.564452	75	0.210492	29	0.367248	72	0.647459	91	0.584481	80	0.640043
gene-BCIN_12g03100	Bchis2	Bchis2	9.58881	468	10.4575	720	10.3299	746	11.3523	727	11.6441	615	9.08782	480	9.99918	536	12.3322	812	12.0983	583	10.5835	562	8.59094	449	10.0788	500	6.72755	355	6.64451	330	8.20689	427	8.14884	591	8.45192	420	11.9832	636	10.745	531	10.3724	525	11.5483	838	13.9254	723	14.421	732	12.7931
NewGene_1709	--	--	0.31712	10	0.033173	2	0.324044	15	0.175245	8	0.312336	10	0.285995	10	0.302327	11	0.39593300000000003	17	0.356477	10	0.509363	18	0.162251	6	0.34611099999999995	11	0.218845	8	0	0	0.241453	8	0.065239	3	0.154088	5	0.165297	6	0.191987	6	0.20778	7	0.21359	10	0.226537	8	0	0	0.447039
gene-BCIN_11g02690	BCIN_11g02690	BCIN_11g02690	15.5094	686	0.129907	9	0.187709	13	0.065153	4	3.20661	154	3.89038	187	3.08502	150	0.227785	14	0.238533	11	0.387645	19	3.27033	155	13.885	624	1.67045	80	1.5494	70	1.57663	75	1.7495	116	1.12797	51	16.3041	784	7.40749	332	7.39142	339	8.02199	528	0.334351	16	0.127723	6	0.098573
gene-BCIN_08g03170	Bcehd3	Bcehd3	24.2425	1723	13.2757	1331	13.423	1412	12.2987	1147	20.6446	1590	21.3971	1645	19.8884	1552	22.6753	2175	22.1115	1553	23.6587	1828	19.9437	1519	24.228	1749	18.8907	1453	16.5434	1196	17.3045	1313	19.207	2030	18.1239	1312	26.8565	2075	22.9834	1655	24.5406	1809	30.3523	3207	13.4073	1014	14.3718	1063	14.0674
gene-BCIN_15g00590	Bcvid27	Bcvid27	76.1672	8443	48.203	7540	51.0308	8371	49.8158	7248	88.64	10646	89.19	10698	97.2526	11841	57.0362	8536	58.2172	6378	53.8508	6492	40.6953	4836	76.1678	8577	40.6967	4882	35.0543	3953	51.3871	6080	54.1628	8930	55.2116	6234	75.8708	9145	63.4049	7123	59.9167	6891	59.9273	9877	34.933	4121	38.0196	4385	30.1783
gene-BCIN_04g00760	Bcfaa2	Bcfaa2	29.8737	3205	15.725	2381	16.0338	2546	16.3433	2302	25.9793	3020	26.0341	3022	27.1688	3201	17.5167	2537	16.7984	1781	15.8358	1848	19.172	2205	30.6319	3338	17.0735	1982	17.3821	1897	18.6968	2141	19.5605	3121	18.6143	2034	32.1042	3745	23.4932	2554	24.5651	2734	25.6571	4093	20.9801	2395	22.2217	2480	19.2267
NewGene_1517	--	--	0.260954	9	0.66553	31	0.274895	14	0.310079	14	0.912991	33	0.923298	33	0.992883	36	0.218954	10	0.351006	12	0.494236	18	0.224661	8	0.267579	9	0.185592	7	0.209347	7	0.218153	8	0.29391	15	0.269661	9	0.379959	14	0.299597	10	0.299744	11	0.320083	16	0.472498	17	0.760841	26	0.507926
NewGene_429	--	--	0	0	0.666842	16	0.875383	22	0.68356	15	0.127828	3	0.8764	16	0.084795	2	0.293477	7	0.449104	8	0.493921	9	0.386087	7	0.283835	5	0.347603	7	0.318177	6	0.079739	2	0.13171	4	0	0	0.284071	6	0.314927	6	0.197329	4	0.299415	8	0.754492	14	1.54156	27	1.02195
gene-BCIN_16g02280	BCIN_16g02280	BCIN_16g02280	16.4751	1038	9.59532	853	9.89759	923	10.2475	848	14.1243	964	12.8049	873	12.3925	858	15.158	1290	14.8782	927	15.5214	1064	11.4	770	16.3995	1050	9.42183	643	10.8405	695	10.3797	698	11.8574	1111	9.65438	620	18.033	1236	14.3233	915	17.694	1157	17.5473	1644	13.8345	928	14.1123	925	13.6772
gene-BCIN_08g03940	BCIN_08g03940	BCIN_08g03940	5.20517	151	8.39223	342	8.12815	347	8.28147	314	6.15284	193	5.70308	179	5.54637	176	7.98787	312	6.98603	200	7.40478	233	4.5757	142	4.5669	134	4.38494	137	3.23475	95	6.07514	188	4.23666	182	4.97765	147	5.89122	185	6.46471	189	6.045	181	6.83193	294	6.59872	203	6.43928	194	5.86776
gene-BCIN_03g08180	BCIN_03g08180	BCIN_03g08180	3.07359	240	12.4175	1364	12.1551	1400	13.6921	1399	3.85744	326	4.29306	362	3.85515	330	3.07062	323	2.93881	226	2.97826	253	2.07199	173	2.50085	198	2.02441	171	1.28588	102	2.39061	199	3.18404	369	3.45552	274	3.01828	256	3.21264	254	2.89784	234	3.06213	355	9.20765	763	10.4155	844	9.75546
gene-BCIN_07g00870	BCIN_07g00870	BCIN_07g00870	0.7983450000000001	53	0.1303	13	0.079806	9	0.095638	8	0.105045	7	0.089357	7	0.162233	12	0.060592	6	0.125537	8	0	0	1.24979	84	0.609104	43	1.40444	90	1.35812	82	0.280199	18	0.34213099999999996	36	0.271842	20	0.949702	62	0.357717	22	0.404452	27	0.274572	25	0.156275	12	0.08177	6	0.081367
NewGene_277	--	--	0.118318	2	0	0	0.123659	3	0.083899	2	0.449636	8	0.32916	6	0.233698	5	0.104006	3	0	0	0.164132	3	0	0	0	0	0	0	0	0	0.135398	3	0	0	0.132625	3	0	0	0.128463	3	0	0	0.213379	6	0.116951	3	0.148351	3	0
NewGene_434	--	--	0.321145	9	0.53542	22	1.20306	50	1.08041	40	0.76161	24	0.944129	29	0.585617	18	0.287446	11	0.299483	9	0.427003	13	4.69079	141	0.247247	8	4.04698	123	4.57266	130	3.58969	107	2.92962	122	3.79647	108	0.132107	5	0.245626	7	0.244751	8	0.20022	9	0.703539	21	0.358089	11	0.268155
NewGene_1966	--	--	0.830708	38	2.18299	144	3.33227	229	3.83305	235	0.454599	23	0.705796	36	0.438534	23	1.53887	97	1.4294989999999999	67	0.826724	42	0.484092	25	0.436709	21	0.155264	8	0.113789	6	0.8992	45	0.65656	46	0.444675	22	0.350504	18	0.385229	19	0.611998	30	0.373792	26	3.27195	158	3.35108	163	0.916202
gene-BCIN_02g05290	BCIN_02g05290	BCIN_02g05290	0.571821	36	0.332606	29	0.354981	33	0.394804	32	0.39273	27	0.435038	29	0.360229	25	0.219724	19	0.439426	27	0.190914	13	1.00225	66	0.539131	34	0.977421	65	0.999382	63	1.0951	72	0.496656	46	0.827354	52	0.387526	26	0.697523	44	0.563308	36	0.303183	28	0.35648	24	0.48726	32	0.531255
gene-BCIN_08g06440	Bclsm3	Bclsm3	22.4465	638	8.05332	323	9.40752	396	8.95274	334	17.3567	535	19.5418	601	20.3879	637	23.0083	883	20.395	573	22.84	706	13.5416	413	19.2187	555	12.1194	373	11.9397	346	16.4634	500	17.2498	730	15.6322	453	24.7244	764	19.4765	561	23.0308	680	26.4609	1119	15.4136	467	19.1154	566	15.2881
gene-BCIN_03g00700	BCIN_03g00700	BCIN_03g00700	54.6326	2556	38.071	2514	37.0754	2567	38.2814	2351	66.3366	3363	66.6012	3372	63.5812	3267	38.176	2412	39.3435	1819	39.2105	1995	91.8956	4609	54.9704	2613	90.3479	4574	90.4409	4304	97.1275	4850	94.8192	6598	98.8595	4711	51.4901	2620	74.2035	3518	73.6966	3577	71.393	4966	43.2296	2152	41.2571	2008	37.7222
gene-BCIN_11g05100	BCIN_11g05100	BCIN_11g05100	0.106907	6	0.095085	7	0.030081	3	0.143979	10	0.031847	2	0.038467	3	0.075321	5	0.09268	7	0.094696	5	0.026745	2	0.070607	4	0	0	0.382369	22	0	0	0.21352	12	0.026072	3	0.066495	4	0.088801	5	0	0	0.056064	3	0.147442	12	0.05442	3	0.034914	2	0.102221
gene-BCIN_02g00700	BCIN_02g00700	BCIN_02g00700	0.5757209999999999	33	0.41167299999999996	31	0.177151	14	0.286601	20	0.256575	15	0.196475	11	0.208403	14	0.268065	19	0.368563	19	0.30482699999999996	19	0.139371	8	0.274937	15	0.284559	16	0.052177	4	0.30999	17	0.239755	20	0.301164	16	0.220342	13	0.340313	19	0.40068899999999996	23	0.16005	14	0.331598	19	0.121951	7	0.448585
gene-BCIN_06g03510	BCIN_06g03510	BCIN_06g03510	51.70085399999999	4297	116.242	13364	125.862	14870	118.532	12434	59.6978	5338	57.5109	5177	62.558747999999994	5576	46.3862	5216	48.6206	4013	43.0062	3926	57.8811	4967	50.3968	4237	57.6717	5081	54.1585	4364	72.9606	6263	71.4621	8628	72.4078	5908	40.3587	3668	48.6872	4149	45.658556000000004	3971	44.116237000000005	5422	67.0453	6004	70.7264	6073	61.891
NewGene_1851	--	--	0.182802	5	0.149245	5	0.139379	5	0.314059	10	0	0	0.324358	9	0.401429	11	0.186674	6	0	0	0.207786	6	0.201862	5	0.195915	5	0.126094	4	0.085441	3	0.203021	5	0.267409	10	0.166367	4	0.310635	8	0.520547	13	0.52826	13	0.502264	18	0.883105	22	0.798601	20	0.55829
gene-BCIN_03g04250	Bcplp1	Bcplp1	5.43073	251	6.32643	412	6.77857	463	6.4453	391	7.63195	382	6.26379	313	5.98247	304	7.31407	456	7.07077	323	8.03405	404	5.29025	262	5.25748	247	4.74411	237	3.26428	154	5.00184	247	6.07264	417	5.27226	248	5.85258	294	6.93721	325	7.16046	343	7.52883	517	8.2942	408	8.00427	385	8.55334
gene-BCIN_08g06190	BCIN_08g06190	BCIN_08g06190	0.435522	19	2.67897	164	3.23326	208	2.49107	142	1.2965	61	2.25529	106	1.28796	62	0.959383	57	0.884438	38	0.929815	44	0.530177	25	0.6186	28	0.508778	24	0.839665	37	0.928429	43	1.0594	69	1.21339	54	0.20259	10	0.708947	32	0.371227	17	0.619432	40	1.85689	86	2.07351	94	2.51115
gene-BCIN_03g03530	BCIN_03g03530	BCIN_03g03530	0.821842	77	0.290106	39	0.292784	41	0.200702	25	0.067445	7	0.19996	21	0.167153	18	0.104675	14	0.06285	6	0.084082	9	0.498217	50	0.505043	48	0.47429	48	0.501102	48	0.466062	47	0.490748	68	0.523546	50	0.709079	72	0.533989	51	0.433367	42	0.485067	68	0.313729	32	0.581186	57	0.178931
gene-BCIN_08g06210	BCIN_08g06210	BCIN_08g06210	24.9547	2097	14.2077	1685	14.1522	1760	14.3868	1587	29.2977	2668	26.011	2366	28.124	2596	30.544	3466	33.2641	2763	34.4947	3153	12.1878	1098	24.4155	2085	11.0693	1007	15.7436	1346	11.8549	1064	12.303	1538	10.8342	928	21.6151	1976	30.7752	2621	32.911	2870	25.5403	3192	17.3255	1550	15.8698	1388	16.8048
gene-BCIN_03g01240	BCIN_03g01240	BCIN_03g01240	211.385	2474	129.42	2138	123.124	2132	129.734	1993	34.9685	444	31.8286	404	34.871914000000004	450	304.417	4809	290.737	3363	366.41	4664	122.583	1538	228.40058900000002	2716	109.18633899999999	1383	100.594	1199	218.838	2734	230.821	4018	194.015	2314	230.674	2935	404.07603700000004	4791	410.78	4986	369.949	6437	42.0414	525	39.3387	480	35.238533000000004
gene-BCIN_04g02980	BCIN_04g02980	BCIN_04g02980	0.95921	114	0.40387	68	0.48693	85	0.459659	72	1.08837	140	1.18355	152	1.19469	155	1.1076	177	1.1372	133	1.05906	136	0.586854	75	1.0818	130	0.571248	73	0.39592	48	0.818726	104	1.00248	176	1.01936	123	1.03158	133	0.997274	120	1.21565	149	0.945933	166	0.266202	34	0.411409	51	0.364528
gene-BCIN_01g10500	BCIN_01g10500	BCIN_01g10500	2435.26	82362	219.134	10459	228.796	11452	194.147	8619	1311.54	48062	1239.27	45354	1268.52	47124	1413.17	64530	1213.48	40562	1647.44	60595	1794.8	65075	2296.2	78892	1936.11	70862	1853.12	63752	1524.51	55033	1520.29	76481	1322.54	45565	2644.15	97245	2423.22	83057	2614.88	91761	2350.9	118227	369.822	13311	364.082	12811	384.766
gene-BCIN_10g02720	BCIN_10g02720	BCIN_10g02720	0.296194	19	0.205567	18	0.25145	23	0.294777	24	0.190352	13	0.382448	26	0.366849	25	0.462149	39	0.2901	18	0.463972	31	0.260942	18	0.572943	36	0.220417	15	0.270087	17	0.363332	24	0.235378	22	0.265453	17	0.220088	15	0.436299	28	0.512659	33	0.313697	29	0.279453	19	0.187316	12	0.275347
gene-BCIN_13g02470	BCIN_13g02470	--	6.25307	550	1.40766	175	1.31802	172	1.17949	137	26.4681	2521	21.585	2054	24.943	2409	4.21732	501	3.96545	345	3.34257	320	8.86112	835	5.82943	521	8.32716	793	8.99475	805	9.07501	852	8.50459	1112	8.92005	799	5.61353	537	3.64997	326	3.90128	356	3.1481	412	2.32373	218	1.86701	171	1.63918
gene-BCIN_13g00110	Bclcc12	Bclcc12	0.179546	13	0.318274	33	0.411359	44	0.313744	30	0.15604	13	0.258911	20	0.288523	23	0.044257	5	0.083357	6	0.067671	6	0.23159	18	0.197544	15	0.05876	5	0.137898	10	0.351848	27	0.293215	32	0.146234	11	0.150921	12	0.240001	18	0.117524	9	0.34205	37	0.340682	26	0.333462	25	0.194365
gene-BCIN_09g04140	BCIN_09g04140	BCIN_09g04140	21.6793	2223	32.9191	4762	32.4083	4916	30.8492	4151	30.0149	3334	29.0353	3221	28.842	3248	31.0907	4303	35.1329	3560	28.4515	3172	16.1557	1776	21.1079	2198	15.9145	1766	16.168	1686	14.4725	1584	15.4381	2354	14.4424	1508	18.5896	2073	27.7978	2888	28.3473	3015	23.3856	3565	23.98	2616	25.113	2679	21.1112
gene-BCIN_07g00850	BCIN_07g00850	BCIN_07g00850	2.26955	33	3.81559	78	3.9542	85	3.93267	75	1.76143	28	2.17426	34	1.43541	23	1.89319	37	1.82771	27	2.75288	44	1.65652	26	2.8538	42	1.2549	20	1.17148	18	1.89073	30	1.5292	33	1.70247	26	3.42732	54	3.67294	54	3.40618	51	2.93352	63	2.6404	41	4.08249	62	3.25922
gene-BCIN_10g01390	BCIN_10g01390	BCIN_10g01390	5.70058	479	2.16348	257	2.55081	317	2.20374	243	2.56702	234	3.26351	297	3.36523	310	3.02609	343	3.19123	265	2.74136	250	4.4121	397	5.94258	507	4.49824	409	4.22484	361	4.00321	359	3.38197	422	3.75737	321	5.67498	518	4.55053	387	4.41286	384	4.94631	617	3.43555	307	2.92207	255	2.59028
gene-BCIN_14g03790	Bcdpl1	Bcdpl1	57.1776	4214	53.1397	5526	54.9607	5994	54.8886	5310	44.1572	3526	45.06	3593	46.0663	3729	50.2663	5002	50.6326	3688	46.7906	3750	39.269	3103	57.5218	4307	36.2245	2889	37.5198	2813	38.0929	2997	43.0241	4716	38.2518	2872	63.1497	5061	45.2408	3379	46.3088	3541	45.95	5035	63.0026	4941	59.9	4593	58.1712
gene-BCIN_09g02280	BCIN_09g02280	BCIN_09g02280	27.8215	2577	50.6184	6617	52.3641	7178	51.6403	6279	35.7322	3586	34.9707	3505	39.4856	4018	38.2231	4780	37.0933	3396	33.6374	3389	22.8206	2266	25.2835	2379	22.2283	2229	23.2268	2189	22.2054	2196	22.1015	3045	22.2353	2098	25.1706	2536	25.8388	2426	26.2761	2526	24.3029	3348	38.3471	3780	40.7479	3927	38.2599
NewGene_593	--	--	0.083832	4	0.115985	6	0.149271	9	0	0	0.514245	21	0.25411	11	0.213231	9	0.196961	10	0.286928	11	0.052956	3	0.19025	8	0	0	0.098024	4	0.156788	6	0.051059	2	0.147778	9	0.107355	4	0	0	0.079674	3	0.081136	4	0	0	0.106019	5	0.347578	14	0.511898
gene-BCIN_01g03720	BCIN_01g03720	BCIN_01g03720	2.73385	142	14.8408	1081	15.1228	1155	14.7574	1000	7.90198	442	7.57016	423	8.08431	459	7.46998	521	8.8205	450	8.68315	488	6.47388	359	2.10631	111	5.81799	325	6.9844	367	5.67984	313	6.15315	473	3.93369	207	1.73429	98	4.66094	244	4.14028	222	3.201	246	19.9717	1097	19.3149	1038	17.655
NewGene_737	--	--	1.03214	93	1.12205	142	0.830287	110	0.61955	73	0.955162	93	0.891847	87	0.739687	73	0.359954	44	1.13107	100	0.746856	73	0.540942	52	1.41583	129	0.6644	65	0.553873	51	0.513432	49	0.761877	102	0.47816	44	0.995144	97	1.10879	101	0.951432	89	0.633243	85	1.33326	127	1.47465	138	1.37687
gene-BCIN_12g06170	BCIN_12g06170	BCIN_12g06170	25.2824	983	10.3234	567	11.6905	673	11.77	601	20.1413	849	19.921	838	18.7991	803	10.3334	543	11.1712	430	11.3694	481	29.7283	1239	24.8254	981	30.84	1298	30.9331	1223	41.5395	1724	38.0702	2201	33.3777	1322	25.0633	1060	30.0871	1186	27.6668	1116	26.3198	1522	11.2085	464	8.90261	360	11.1333
NewGene_635	--	--	0.457801	39	0.252784	21	0.205942	25	0.20807	24	0.227634	21	0.327647	29	0.155756	14	0.321735	36	0.262053	23	0.203092	18	0.14173	4	0.112117	10	0.258456	23	0.09716	9	0.13809	13	0.38089	48	0.30885	26	0.237344	23	0.37054	31	0.452188	39	0.439864	55	0.200793	18	0.131096	12	0.132267
gene-BCIN_06g03070	BCIN_06g03070	BCIN_06g03070	25.0462	2142	29.4381	3552	32.1903	4074	29.9319	3360	12.4132	1150	12.8645	1191	12.8556	1208	8.11089	937	8.24366	697	7.73542	720	15.3173	1404	29.6803	2578	15.8702	1469	14.3447	1248	20.7866	1897	22.5704	2871	20.1491	1755	29.7652	2768	29.5316	2559	31.9018	2831	32.6596	4153	21.8938	1993	19.4301	1729	20.0301
gene-BCIN_04g01460	BCIN_04g01460	BCIN_04g01460	108.094	4465	80.461	4690	77.1922	4719	78.2916	4245	108.565	4859	108.222	4837	102.375	4645	103.089	5749	108.031	4410	109.935	4938	79.8393	3535	106.082	4451	73.8767	3302	75.9717	3192	72.1195	3180	73.5229	4517	70.7898	2979	100.606	4519	87.0524	3644	91.7786	3933	87.3574	5365	106.568	4684	107.259	4609	79.2261
gene-BCIN_10g04130	Bcfsf1	Bcfsf1	14.9207	887	5.11791	430	4.71507	415	5.50233	430	4.3809	283	4.14303	267	4.66744	305	6.09884	490	4.70573	277	4.95504	321	11.3326	723	14.841	897	10.6978	689	10.4516	632	11.3786	722	10.5906	937	9.40807	570	16.3074	1055	12.6257	761	14.0043	864	15.7365	1391	7.66377	485	6.84056	424	7.0782
gene-BCIN_08g03210	Bcmrpl35	Bcmrpl35	36.0694	1996	22.7261	1775	20.9396	1715	22.5766	1640	30.0033	1799	30.0404	1799	32.7966	1994	30.608	2287	29.6834	1624	29.004	1746	36.3196	2155	36.2521	2038	33.5163	2007	31.1064	1751	38.536	2276	37.9033	3120	33.1421	1868	37.2025	2239	43.5105	2440	45.0484	2587	52.1022	4287	29.6054	1744	28.3202	1631	26.2222
gene-BCIN_02g06510	BCIN_02g06510	BCIN_02g06510	5.88246	645	4.8558	751	5.32535	864	5.41363	779	8.67736	1030	8.45661	1003	8.25742	994	6.85171	1014	6.40653	694	5.73225	683	5.72788	673	5.99268	667	4.83859	574	5.14386	574	2.60814	305	3.4116	556	3.12974	350	7.18381	856	2.90116	323	2.88718	329	2.79135	455	7.32283	854	7.59574	866	6.9336
NewGene_1965	--	--	0.123694	8	3.93967	334	1.10585	99	2.09262	168	0.5198050000000001	35	0.36718300000000004	24	0.409547	28	0.817	65	0.650709	35	1.562	104	0.049416	4	0.785327	48	0.18335900000000002	12	0.570471	33	0.688001	45	0.368127	34	0.324957	20	0	0	0.316436	20	0.462115	30	0.314091	29	1.6761570000000001	106	1.41776	87	3.32062
gene-BCIN_10g05930	Bcprx6	Bcprx6	9.46597	297	3.45689	153	3.30558	154	3.64028	150	5.44804	186	5.10565	174	4.70707	163	4.64316	197	4.64242	144	5.50047	188	4.13687	140	8.35913	267	3.26599	111	4.01962	129	5.63352	189	6.26203	293	5.82444	187	9.8489	336	6.37574	203	5.5884	182	7.71667	360	3.16135	106	4.33672	142	3.37235
gene-BCIN_01g07620	Bcpcd1	--	5.11891	221	3.67884	224	3.64583	232	3.84615	218	6.5619	306	6.54747	305	5.49857	260	5.86979	341	5.3138	226	5.62206	263	5.06389	234	5.92166	259	5.53916	258	4.73168	207	3.23672	149	3.05881	196	3.45617	152	6.01564	282	3.72844	163	5.08531	227	5.55655	356	4.35108	200	4.12572	185	4.74377
gene-BCIN_02g07500	BCIN_02g07500	BCIN_02g07500	0.309745	13	12.0222	665	13.6141	790	12.0328	619	3.58399	153	4.29402	183	4.8978	211	3.39446	180	3.85077	150	3.35345	143	0.239899	11	0.5532	23	0.652844	28	0.434658	18	1.24034	52	1.29066	76	1.50782	61	0.346203	15	0.312052	13	0.532196	22	0.330644	20	13.319	556	15.0402	614	14.005
gene-BCIN_05g00230	BCIN_05g00230	BCIN_05g00230	7.54561	854	7.70746	1230	7.74761	1297	7.71644	1146	4.61429	566	4.32318	529	4.48073	557	5.51986	843	5.05265	565	5.3139	654	4.49422	545	8.46852	973	3.99227	489	3.71271	427	6.25263	755	5.51058	927	5.20256	600	7.84986	966	7.2082	826	6.35318	746	7.30589	1229	8.13887	980	7.79465	917	7.77488
NewGene_1770	--	--	0.060699	5	0.211843	22	0.128805	14	0.300621	29	0.778979	61	0.581044	46	0.49601	41	0.417773	41	0.269172	20	0.332625	27	0.025742	2	0.168031	13	0.015413	2	0	0	0.038475999999999996	4	0.054542999999999994	5	0.105619	8	0.238843	19	0.144063	10	0.086527	7	0.207544	22	0.783453	61	0.510101	39	0.713123
gene-BCIN_01g05100	BCIN_01g05100	BCIN_01g05100	0.421152	19	1.3418	85	0	0	0	0	1.90842	92	0	0	2.03617	100	0	0	0	0	0	0	0	0	0.81851	37	0.707474	35	0.300201	14	0.270917	13	0	0	0	0	0	0	0.592414	27	0	0	0	0	1.53859	73	0	0	1.65084
gene-BCIN_12g00840	BCIN_12g00840	BCIN_12g00840	8.45517	325	4.24768	230	3.30426	188	3.47113	175	5.67928	237	4.93701	205	5.62809	238	5.92112	307	4.28696	163	5.71807	239	5.61585	231	8.19287	320	4.85807	202	4.53686	178	5.68353	233	7.12832	407	6.03342	236	8.52708	356	7.97159	310	10.8708	433	11.3866	650	3.94155	161	3.71985	149	3.46461
gene-BCIN_11g04140	BCIN_11g04140	BCIN_11g04140	1.8365	124	1.5941	152	1.45076	145	1.30905	116	0.931737	69	1.38119	101	1.23283	92	1.19266	109	1.02107	69	1.22789	91	2.1275	154	2.27288	156	1.22072	90	1.50622	104	2.58922	187	2.51441	253	1.94871	134	1.79336	132	1.59556	110	2.30637	162	2.74287	276	1.44955	105	1.40101	99	1.49871
gene-BCIN_06g05540	BCIN_06g05540	BCIN_06g05540	1.37265	42	1.11592	48	1.02205	46	1.32048	53	0.358877	12	0.785136	26	0.895456	30	0.97237	40	0.836782	26	0.822815	28	0.55393	18	1.31652	41	0.458205	16	0.455439	15	0.974724	32	0.676884	31	0.52425	17	0.933556	31	0.97096	30	0.935176	30	1.14268	52	1.38006	45	1.79334	57	1.35498
gene-BCIN_10g01500	BCIN_10g01500	BCIN_10g01500	56.7509	7645	71.5242	13597	69.8713	13930	71.5262	12648	57.017	8323	58.4677	8523	56.3516	8339	198.537	36110	185.812	24739	218.726	32044	39.3932	5689	59.9188	8200	38.6957	5642	39.8888	5466	42.6274	6130	45.4151	9101	40.2345	5522	50.8453	7449	75.9224	10365	68.5173	9577	73.6831	14760	88.432	12678	84.3209	11818	89.2351
NewGene_2416	--	--	0.327599	48	0.868699	158	0.679781	153	0.875025	162	0.6783049999999999	119	0.5607329999999999	97	0.7096480000000001	117	0.631356	140	0.395262	71	0.5936699999999999	112	0.285967	55	0.302166	48	0.34039	67	0.320648	59	0.670516	119	0.7241979999999999	162	0.433445	80	0.311017	61	0.382986	67	0.318827	60	0.41381999999999997	105	1.26366	214	0.8554539999999999	158	1.5348950000000001
gene-BCIN_07g01720	BCIN_07g01720	BCIN_07g01720	27.3558	2473	1.21979	156	1.19731	161	1.39124	166	1.8521	182	1.99493	196	1.93258	192	1.96995	241	1.98076	177	2.00671	198	7.29687	707	27.255	2503	7.2202	707	7.78712	716	3.5494	343	3.89426	524	3.1427	290	30.3417	2982	8.21794	753	9.51696	893	10.7021	1439	1.26252	122	1.2058	114	1.39891
gene-BCIN_02g04700	BCIN_02g04700	BCIN_02g04700	3.21406	465	4.749	970	5.18523	1110	5.35126	1016	3.29855	517	3.38591	530	3.08769	491	3.59416	702	4.18204	598	2.97666	469	1.84568	287	3.19584	470	2.28896	359	2.11003	311	2.22633	344	3.17161	683	2.52717	373	3.12397	492	2.70861	397	2.74014	412	2.44504	526	3.57465	551	4.94015	744	4.36235
gene-BCIN_03g08370	BCIN_03g08370	BCIN_03g08370	90.5031	1656	64.0807	1654	70.595	1911	72.1389	1732	98.9712	1962	88.9431	1761	102.296	2055	112.906	2788	86.0746	1556	118.818	2364	74.8089	1467	88.0012	1635	71.3793	1413	61.2255	1139	92.3509	1803	94.4316	2569	62.6037	1167	111.944	2227	89.2056	1654	109.096	2071	111.476	3032	125.195	2437	148.111	2819	126.983
gene-BCIN_12g00500	Bcump1	Bcump1	99.1171	3363	55.2581	2646	53.304	2677	51.146	2278	91.4866	3364	97.1199	3566	91.7665	3420	92.6371	4244	81.3666	2729	99.0858	3657	71.5135	2602	95.6061	3296	71.2108	2615	64.7636	2236	77.0797	2792	89.2632	4505	70.4487	2435	105.302	3885	90.6817	3118	96.1081	3384	106.929	5395	82.7262	2987	79.3179	2800	75.1023
gene-BCIN_03g05990	Bccnb1	Bccnb1	42.3488	1983	29.0063	1917	28.3913	1967	28.017	1722	36.858	1870	39.3378	1993	34.8126	1791	43.0494	2721	45.7929	2119	45.1143	2297	34.5938	1737	44.6706	2125	31.6618	1604	31.9547	1522	33.8574	1692	35.3614	2463	31.9538	1524	41.2634	2101	39.8478	1891	40.7685	1981	45.9796	3201	47.993	2391	43.5655	2122	39.6252
gene-BCIN_14g03410	BCIN_14g03410	BCIN_14g03410	17.5995	739	12.4328	769	13.1586	825	13.453921000000001	775	22.7848	983	22.8095	969	24.8118	1060	25.8206	1358	21.6	936	20.293770000000002	968	12.8063	602	16.9572	739	13.044165000000001	620	11.8295	526	13.548	634	15.4484	1007	12.3934	553	18.5233	872	15.7906	679	17.4439	741	18.7152	1220	20.1583	932	17.4947	798	16.1893
gene-BCIN_01g06430	BCIN_01g06430	BCIN_01g06430	11.7593	528	16.0768	1018	17.1501	1139	17.2035	1013	13.3328	648	12.6695	615	12.4985	616	13.6768	829	15.4063	683	14.1103	689	5.52406	266	11.7838	537	4.54838	221	6.73964	308	6.05326	290	6.73177	450	4.47488	205	11.0666	540	9.30285	423	10.0435	468	8.47513	566	15.3759	734	15.3796	718	12.7646
gene-BCIN_02g01940	BCIN_02g01940	BCIN_02g01940	0.788674	57	0.484376	50	0.640309	69	0.698342	67	0.317094	25	0.460677	36	0.607555	49	0.460496	45	0.514814	37	0.531764	42	0.920433	72	1.49405	110	0.708804	56	1.14009	84	0.573008	45	0.767702	83	0.635836	47	0.865086	68	1.07041	79	1.20259	90	1.44624	155	0.472666	37	0.368234	28	0.376475
gene-BCIN_02g04830	Bcyhi9	Bcyhi9	8.95289	500	11.5609	911	13.2182	1093	11.8507	869	10.5699	640	8.88706	537	9.19914	565	6.71854	507	7.07503	391	7.40754	450	7.84996	470	9.47424	538	8.31541	503	8.31343	473	12.1964	727	13.9882	1162	12.0373	685	11.214	681	8.66943	491	8.62525	500	9.18176	763	12.4167	738	9.62538	560	10.701
gene-BCIN_05g06220	Bcpks15	Bcpks15	0.181099	47	0.239321	87	0.185387	71	0.156949	54	0.208416	59	0.185286	52	0.173975	50	0.10114	36	0.145556	38	0.10099	29	0.163395	46	0.204475	54	0.142267	40	0.211862	56	0.141234	39	0.111548	43	0.146762	39	0.206191	58	0.136252	36	0.129491	35	0.138583	54	0.316745	87	0.14228	39	0.232097
NewGene_1308	--	--	3.01131	685	3.55482	1139	3.3947829999999994	1140	3.82878	1135	6.47043	1575	6.15522	1503	6.44623	1592	5.607400999999999	1715	6.0648	1351	5.82698	1426	3.95883	956	3.3551	769	3.7963510000000005	935	3.89314	899	3.40234	816	3.2350149999999998	1084	3.9582740000000003	913	2.94942	722	2.2143539999999997	510	2.2982739999999997	541	2.03458	685	3.54471	853	3.51845	822	3.16438
gene-BCIN_06g05330	BCIN_06g05330	BCIN_06g05330	1.54561	58	1.88373	100	1.94778	108	2.49919	123	0.998317	41	0.591662	24	0.800443	33	0.514812	27	0.714805	27	0.480777	20	1.29405	52	1.77793	68	0.941131	39	0.825827	32	1.42688	58	1.31698	74	1.35058	52	1.38762	57	1.69257	65	1.93141	76	1.4852	83	2.04244	82	1.22901	48	1.95166
gene-BCIN_09g01020	BCIN_09g01020	BCIN_09g01020	3.67576	187	1.70055	123	2.02698	153	2.13965	143	12.5269	691	12.3771	682	12.5298	700	12.4932	858	12.2421	616	12.4074	687	6.066	331	4.00995	208	6.08482	335	4.95851	257	1.93411	105	2.23197	169	1.81626	95	4.6524	258	1.74028	90	2.29662	122	2.9855	226	5.48371	297	4.92833	261	4.37096
gene-BCIN_13g04120	BCIN_13g04120	BCIN_13g04120	0	0	0	0	0	0	0	0	0	0	0	0	0	0	0.055402	2	0	0	0	0	0	0	0	0	0	0	0	0	0	0	0	0	0.068716	2	0.042156	2	0	0	0	0	0	0	0.084239	3	0	0	0.07841
gene-BCIN_03g03320	BCIN_03g03320	BCIN_03g03320	3.81259	383	5.05194	716	5.06513	753	5.15589	680	3.18496	347	3.51608	382	3.10618	343	3.052	414	2.7908	277	3.25246	356	1.92695	208	4.20987	430	2.08264	227	2.1948	225	2.83353	304	2.88354	431	3.37976	346	3.73628	408	3.8516	392	4.01532	419	3.89032	581	4.16912	446	4.56829	478	4.02351
gene-BCIN_11g00940	BCIN_11g00940	BCIN_11g00940	1.05618	38	0.622965	31	0.568994	30	0.532602	25	0.408748	16	0.463567	18	0.391094	16	0.362656	18	0.367914	13	0.611207	24	0.792017	30	1.3747	49	0.278748	11	0.325893	12	1.01793	39	1.37078	72	0.597473	22	1.03218	40	1.08202	39	1.11749	41	0.866435	46	1.06115	40	0.619714	23	0.802269
gene-BCIN_06g07410	BCIN_06g07410	BCIN_06g07410	73.0561	4183	76.88728900000001	6215	73.061	6193	77.5006	5824	74.3134	4611	71.3617	4426	71.4234	4493	74.2808	5742	75.8105	4290	75.2437	4685	71.8559	4414	73.1301	4256	70.6612	4380	70.2933	4092	65.7503	4020	63.9067	5445	61.1924	3568	70.7434	4407	70.31868300000001	4080	71.6359	4256	59.254422999999996	5047	92.98331999999999	5668	90.44310699999998	5391	74.91766199999999
gene-BCIN_12g05320	BCIN_12g05320	BCIN_12g05320	38.8917	2047	38.5155	2860	35.4526	2761	37.0607	2560	27.8478	1588	27.8334	1585	27.9338	1615	25.1989	1790	25.4953	1326	24.1353	1381	22.7433	1283	35.9535	1922	22.2913	1270	20.4098	1093	20.8949	1174	21.9929	1722	20.0938	1077	40.0769	2293	28.9552	1544	27.8262	1519	27.7907	2175	36.3459	2035	37.4686	2051	34.1374
gene-BCIN_03g07530	Bcksp1	Bcksp1	255.261	41128	317.942	72291	313.194	74679	312.171	66023	360.405	62919	362.575	63215	345.64	61171	381.909	83081	429.489	68393	391.287	68564	341.748	59031	278.24	45542	372.481	64947	373.209	61167	323.267	55594	287.65	68939	375.059	61559	214.588	37598	299.057	48833	274.77	45936	222.431	53291	165.548	28386	176.259	29547	167.862
gene-BCIN_14g01530	BCIN_14g01530	BCIN_14g01530	18.974	1213	3.97829	359	3.97494	377	4.19726	353	7.93131	550	8.46767	586	7.16492	504	5.90261	510	6.16882	390	5.8117	404	4.11366	282	19.4306	1262	4.25058	295	4.56395	297	4.07664	279	4.8759	464	3.81512	249	20.666	1437	9.69962	629	10.7462	713	12.0021	1141	4.66791	318	5.23366	349	4.83022
NewGene_2279	--	--	0.42432	18	0.774958	46	1.00146	62	0.958509	53	0.882597	40	0.865635	40	0.856949	40	0.638452	37	0.389701	17	0.452116	21	0.23967	11	0.736316	32	0.050549	3	0.081931	4	0.594839	27	0.441744	28	0.304039	13	0.458342	21	0.39498	17	0.541247	24	0.627013	39	1.74293	78	1.12179	49	1.13369
gene-BCIN_06g02230	BCIN_06g02230	BCIN_06g02230	0.807242	52	0.60143	54	0.90729	86	0.912676	76	1.00644	70	0.929923	64	1.03211	72	0.701533	60	0.638945	40	0.466797	33	0.852779	58	0.664435	43	0.974798	67	0.671539	44	1.32288	90	1.69648	160	1.63976	106	0.543635	38	1.30743	84	0.700361	47	0.988877	94	0.45131	31	0.836925	56	0.681035
gene-BCIN_03g03920	BCIN_03g03920	BCIN_03g03920	12.8034	1182	43.5891	5676	42.08	5746	42.9055	5197	10.6638	1067	10.2544	1024	11.233	1139	10.1685	1267	10.5736	965	9.36479	940	23.5207	2327	11.3745	1067	23.9108	2388	24.4526	2295	28.397	2797	25.9058	3556	25.3682	2385	11.8986	1194	16.5405	1547	16.5208	1582	15.4264	2117	42.103	4134	46.2366	4439	40.1866
gene-BCIN_03g03570	BCIN_03g03570	BCIN_03g03570	1.55341	36	3.44492	110	3.11634	105	4.44853	132	2.60678	64	2.44774	60	2.44372	61	2.42596	74	1.84116	42	2.04208	51	8.48892	206	2.47409	57	10.0596	246	12.0004	276	7.40592	179	5.7577	194	7.70401	178	1.92316	48	1.45315	34	1.65618	39	1.5978	54	2.32951	56	3.59484	85	3.78126
gene-BCIN_05g08400	Bcpks21	Bcpks21	5.26357	1544	66.1307	27364	70.6454	30656	74.3588	28620	44.3961	14105	48.5836	15415	49.7402	16020	136.98	54230	141.223	40927	115.92	36965	8.80214	2767	6.17402	1840	9.50369	3016	9.1915	2742	9.53688	2985	8.47273	3696	10.1325	3027	4.62932	1477	8.81978	2621	7.61804	2318	7.75552	3382	21.7694	6793	24.8516	7582	25.9944
gene-BCIN_16g01760	BCIN_16g01760	BCIN_16g01760	6.42024	290	1.72861	110	1.2224	82	1.44765	86	2.37408	116	2.48422	122	2.58536	128	2.03408	124	1.83952	82	1.55654	77	3.33911	162	4.61261	211	3.20387	157	3.39224	156	3.27069	158	3.66379	246	3.42074	157	5.82005	285	4.84458	222	4.69947	220	4.82054	323	2.54493	122	2.56939	121	1.70653
gene-BCIN_14g00550	BCIN_14g00550	BCIN_14g00550	0.051151	4	0.0527	6	0	0	0	0	0.070278	6	0.069303	6	0.036445	4	0	0	0	0	0	0	0	0	0	0	0.085573	7	0.064191	5	0.045839	4	0	0	0.018251	2	0.036813	4	0.08216	7	0.096967	8	0.053843	6	0	0	0.025566	2	0.052094
gene-BCIN_15g02720	Bcpre6	Bcpre6	119.219	4353	50.6608	2610	49.971	2700	50.7583	2433	104.187	4121	116.16	4589	115.157	4618	100.042	4931	101.906	3677	115.052	4568	101.323	3966	126.085	4676	84.9551	3357	89.0057	3306	98.5268	3839	116.278	6314	89.7134	3337	130.441	5178	112.617	4167	118.331	4482	140.07	7604	93.0914	3617	80.1189	3043	78.4943
gene-BCIN_02g06860	BCIN_02g06860	BCIN_02g06860	5.20327	315	5.22245	446	5.02426	450	5.16593	410	5.67533	372	6.42723	421	6.39351	425	5.50674	450	4.95982	297	5.76154	379	5.11357	332	6.17665	380	4.25328	279	3.91511	241	3.62208	234	4.51683	406	4.23908	261	6.06183	399	5.30332	325	4.15076	261	4.60795	414	6.89356	444	6.66944	420	6.42975
gene-BCIN_12g06400	Bcbot3	Bcbot3	6.83531	499	275.762	28356	288.379	31098	287.84	27531	393.569	31073	413.577	32610	438.301	35081	251.026	24697	253.352	18246	239.451	18976	5.4718	428	8.086	599	4.3345	342	4.54448	337	3.45658	269	3.91674	425	3.32888	248	8.22717	652	7.38838	546	6.42915	487	8.27219	897	487.547	37807	512.843	38879	520.87
gene-BCIN_07g00420	BCIN_07g00420	BCIN_07g00420	3.64716	218	5.90385	498	6.19578	549	5.82202	457	5.09006	330	4.27295	277	4.24228	279	4.82075	390	4.95411	293	4.71146	307	2.17333	140	4.01092	244	2.64764	172	1.70287	104	3.02404	193	3.33808	297	2.55963	156	4.59582	299	2.89963	176	2.95204	184	3.86766	344	6.57529	419	6.1407	382	5.19582
gene-BCIN_01g04030	BCIN_01g04030	BCIN_01g04030	30.0307	952	27.0466	1209	28.738	1348	29.0274	1207	33.7131	1157	31.2354	1071	32.3605	1126	31.4741	1346	31.7691	995	31.0049	1068	28.7493	977	29.3472	945	25.061	859	25.0045	806	22.5092	761	23.0336	1086	20.3209	656	31.0056	1068	22.8307	733	22.8993	753	21.7574	1025	46.4063	1565	43.4164	1431	42.5435
gene-BCIN_06g03550	Bcgpi2	Bcgpi2	9.4748	667	5.48177	545	6.05431	631	6.09121	563	6.58465	502	5.9103	450	6.60035	510	7.87655	748	6.52541	454	5.93203	454	4.39957	332	8.4182	602	3.48031	265	3.43964	247	5.32838	400	4.94749	518	4.25059	305	10.9797	840	8.15877	582	8.17857	597	8.75616	916	7.08319	531	6.44214	472	6.40474
gene-BCIN_09g03430	BCIN_09g03430	BCIN_09g03430	25.9836	1926	21.8319	2284	22.8331	2505	22.5962	2199	19.2659	1548	18.3821	1475	18.6933	1522	17.1416	1716	18.3589	1345	16.4666	1328	17.6845	1406	24.7705	1866	16.1849	1299	15.3596	1159	16.4211	1300	18.3181	2020	18.0817	1366	26.0311	2099	23.3423	1754	22.6541	1743	23.9705	2642	20.5941	1625	19.9	1535	20.1868
gene-BCIN_16g03450	BCIN_16g03450	BCIN_16g03450	3.51625	184	2.47146	182	3.34915	259	3.49872	240	3.14406	178	3.03818	172	3.51103	201	4.93452	347	4.42208	228	4.82117	274	3.49498	196	3.50957	186	4.39345	248	3.48573	185	4.58495	255	3.818	296	4.00599	213	4.23743	240	4.39633	233	4.76218	258	6.84529	531	3.52983	196	2.42012	132	2.73125
gene-BCIN_06g06440	Bchcs1	Bchcs1	3.03783	365	1.37731	234	1.65839	295	1.7049	269	2.63	342	2.7488	357	2.40492	317	2.68129	435	2.66868	317	2.57096	336	1.79083	231	2.56485	313	1.92106	250	1.26834	155	2.36198	303	2.50401	447	1.8815	230	2.86311	374	3.18851	388	3.3401	416	3.01794	539	2.09815	268	2.15518	269	1.2937
gene-BCIN_11g00060	Bcagp2	Bcagp2	1.1364	79	0.809424	79	0.712927	73	0.738528	67	0.25712	20	0.658182	50	0.645233	49	0.536888	50	0.444119	31	0.44712	34	0.939015	70	0.80977	57	0.661881	50	0.594572	42	0.918077	68	0.65277	67	0.496434	35	1.05638	80	0.690063	49	0.688837	50	0.896049	92	0.974416	72	0.947774	68	1.03543
gene-BCIN_02g03670	BCIN_02g03670	BCIN_02g03670	12.8497	520	5.39346	308	4.39406	263	4.45349	237	7.94751	348	8.70693	381	7.51872	334	6.20572	339	5.38647	216	4.66294	205	13.145	570	12.7339	523	9.58359	420	10.7746	443	6.04353	261	6.55657	395	5.7544	237	12.9304	569	7.23375	297	7.68086	323	7.69075	463	6.89957	297	5.73284	241	5.14125
gene-BCIN_10g02810	Bcyta7	Bcyta7	14.5384	3443	11.2929	3774	11.6902	4097	12.1585	3780	12.5867	3230	13.691	3509	13.6598	3554	11.606	3711	11.8763	2780	9.54515	2459	10.9332	2776	14.5035	3490	10.1086	2591	10.7244	2584	9.50242	2402	9.42156	3319	10.0573	2427	12.1208	3122	10.5552	2534	10.0736	2476	9.88496	3481	7.27762	1835	8.74253	2154	8.09809
gene-BCIN_01g06120	Bcmns1	Bcmns1	8.13511	745	4.43898	574	4.53727	615	4.70622	566	8.17217	810	8.68553	860	8.28102	833	10.3686	1281	9.75941	883	9.68242	964	4.46699	439	8.98042	835	4.69723	465	4.651	433	5.36703	525	5.74315	782	4.42975	413	9.10683	906	7.95209	738	7.71854	733	10.0477	1367	5.1158	499	5.79584	552	5.44889
gene-BCIN_07g01910	Bcatx2	Bcatx2	3.24813	222	2.89008	278	3.16367	319	3.1612	283	3.58637	265	3.62223	267	2.95191	221	4.14416	382	4.08656	276	3.95296	293	2.26625	166	3.51539	244	2.35657	174	1.91904	133	2.20432	161	2.51623	255	1.98776	138	3.97128	295	2.84355	197	4.05646	287	4.46615	453	4.71445	342	4.45297	316	4.09932
gene-BCIN_02g06120	BCIN_02g06120	--	0	0	0.104285	4	0	0	0.08982	3	0.432396	12	0.312723	9	0.081721	3	0.076266	3	0.062783	2	0.065809	2	0	0	0.045779	2	0.067865	2	0.059914	2	0.327427	9	0.045742	2	0.200264	5	0.076913	2	0.126332	4	0	0	0.08697	4	0	0	0.187246	5	0.079027
gene-BCIN_07g04240	BCIN_07g04240	BCIN_07g04240	0.80282	33	3.30766	188	2.53341	151	3.20121	170	0.495416	22	0.156525	7	0.543018	24	0.251753	14	0.4011	16	0.12313	6	0.664359	29	0.834779	35	0.640901	28	0.314446	13	0.392364	17	0.582487	35	0.36914	16	0.997789	44	0.515117	21	1.2187	51	0.610208	37	3.38389	145	4.05001	170	5.28807
gene-BCIN_08g03510	BCIN_08g03510	BCIN_08g03510	2.32971	108	1.88155	124	1.75434	121	2.30751	141	2.46834	124	2.05867	104	1.62557	83	2.40414	151	2.45514	113	2.82098	143	2.13903	107	2.04012	97	2.60446	131	1.78758	85	2.45288	122	2.3682	164	2.04297	97	2.74957	139	3.08355	145	2.85779	138	3.87623	268	2.59451	128	2.93053	142	2.40417
gene-BCIN_12g06800	BCIN_12g06800	BCIN_12g06800	10.0285	364	17.1868	881	16.5057	887	18.9256	902	8.36353	329	8.21245	323	7.26325	290	7.18013	352	8.33925	300	8.92185	353	7.10265	277	11.6572	430	6.65186	262	6.77682	251	10.4255	404	9.77097	528	9.45652	350	9.99516	395	10.6987	394	10.7373	405	10.1467	548	13.5866	525	12.8591	486	15.7703
gene-BCIN_02g05960	BCIN_02g05960	BCIN_02g05960	96.9168	5030	60.347	4420	64.6656	4967	64.4573	4391	82.8491	4659	82.1264	4612	79.2334	4517	88.2579	6184	90.7977	4657	89.8829	5073	84.2867	4690	103.194	5441	74.1188	4163	75.0906	3964	91.0759	5045	93.916	7250	80.405	4251	111.077	6269	100.104	5265	100.166	5394	120.747	9318	101.048	5581	101.056	5457	91.5796
NewGene_269	--	--	0	0	0.151467	4	0	0	0	0	0	0	0.051565	1	0	0	0	0	0	0	0	0	0	0	0.04321	1	0	0	0	0	0	0	0	0	0	0	0	0	0.079363	2	0	0	0	0	0	0	0	0	0
gene-BCIN_08g06930	BCIN_08g06930	BCIN_08g06930	3.33609	534	1.77256	401	2.36333	560	2.03368	428	3.43901	597	3.33928	579	3.41209	600	4.85718	1050	4.41676	699	3.88476	676	2.75622	473	3.09538	504	3.27821	568	2.74598	447	2.99506	512	2.99849	714	3.12027	509	3.41412	594	3.92804	637	4.07028	676	4.84997	1154	2.44569	417	2.31528	386	2.48984
gene-BCIN_02g09220	BCIN_02g09220	BCIN_02g09220	0.672768	24	0.496518	25	0.429582	23	0.514989	24	0.498699	19	0.511105	20	0.113352	5	0.254317	13	0.340833	12	0.233618	9	0.291368	11	1.09111	39	0.130371	5	0.521741	19	0.569287	22	0.623354	33	0.295636	11	0.61571	24	1.10322	40	0.921443	34	0.810938	43	0.374708	15	0.473862	18	0.906911
gene-BCIN_14g00130	BCIN_14g00130	BCIN_14g00130	22.1234	1531	25.5827	2498	24.6646	2526	24.2046	2198	31.2179	2341	28.254	2116	28.4224	2160	37.1044	3466	36.7211	2511	37.4722	2820	8.19601	608	21.1941	1490	9.21053	690	8.59603	605	11.4997	850	12.3008	1266	10.6571	752	24.3319	1831	19.0032	1333	18.9559	1361	18.4011	1893	30.139	2219	28.244	2033	31.5601
gene-BCIN_05g07580	BCIN_05g07580	BCIN_05g07580	172.725	10837	148.067	13110	149.888	13917	150.447	12390	139.269	9468	138.734	9419	137.086	9447	111.319	9430	110.707	6865	113.959	7776	182.79	12295	175.269	11171	168.131	11416	166.321	10615	248.978	16673	259.345	24202	250.017	15979	182.247	12434	179.88	11438	184.82	12031	180.922	16879	179.826	12007	175.078	11428	156.778
gene-BCIN_05g01940	BCIN_05g01940	BCIN_05g01940	4.97574	400	7.12682	807	6.43448	764	6.40494	675	5.02387	437	6.09957	530	5.10804	450	4.93917	535	6.42183	510	4.75753	415	1.73068	149	4.61823	377	1.90175	166	2.16902	177	2.53653	218	2.80027	335	3.42272	280	4.35357	380	4.37289	356	4.52575	377	4.44272	530	4.98507	426	4.32032	361	4.89448
gene-BCIN_08g02840	Bcwbp1	Bcwbp1	41.3327	2549	15.7841	1374	18.0529	1648	17.0629	1382	26.2468	1754	27.4254	1830	25.4117	1722	35.5767	2962	34.0014	2073	31.3224	2101	28.6203	1893	42.2294	2646	29.8349	1991	27.5201	1727	35.4726	2335	36.3018	3330	32.1078	2017	49.8064	3340	51.0628	3192	55.4513	3548	67.4751	6187	23.5807	1548	25.9396	1665	27.2354
gene-BCIN_03g02340	BCIN_03g02340	BCIN_03g02340	1.157	120	1.25712	183	1.17387	179	1.20738	164	1.00371	112	1.15	129	0.764834	87	1.25528	175	1.17308	120	1.46441	164	1.12281	124	1.10503	116	1.17756	132	1.23417	130	0.986984	109	1.1865	182	0.931908	98	1.10408	124	1.2915	135	1.27663	137	1.29059	198	1.04447	115	1.33776	144	1.13982
gene-BCIN_09g00820	Bcgst6	Bcgst6	0.016337	1	0.03405	3	0.064938	4	0.036884	3	0.07199	4	0.265251	12	0.124968	6	0	0	0	0	0.011635	1	0	0	0	0	0.022201	2	0	0	0.044869	2	0.021105	2	0	0	0.088376	4	0	0	0.092621	4	0	0	0.022576	2	0.203061	9	0.008614
gene-BCIN_11g03810	Bchst4	Bchst4	14.7581	1571	22.1484	3327	22.8469	3599	23.1778	3239	10.1004	1165	10.18	1173	10.6371	1244	16.309	2344	16.888	1777	15.4332	1787	8.3433	953	13.9299	1507	7.32308	844	7.06807	766	9.23947	1050	10.5478	1670	9.02645	979	13.6167	1577	14.4853	1563	14.4508	1596	15.7941	2500	13.7097	1553	13.2252	1465	13.4398
gene-BCIN_12g06650	Bcrex4	Bcrex4	12.8233	523	5.32049	307	4.40199	266	5.50389	295	15.2104	672	15.3362	677	18.931	848	11.8638	653	9.51765	384	9.40262	417	9.81023	429	9.97027	413	9.49824	419	6.38585	265	10.8599	473	14.1726	860	10.3673	431	12.102	537	7.60482	315	8.07823	342	10.6795	648	7.83893	341	7.51312	319	7.92684
gene-BCIN_09g04930	BCIN_09g04930	BCIN_09g04930	5.04781	444	2.606	325	2.26352	293	2.6668	307	3.67076	348	3.91271	367	4.53674	435	2.39141	285	2.54115	223	2.7201940000000002	259	5.03707	473	6.32657	556	4.42525	419	4.0722309999999995	357	3.26478	304	4.05405	527	3.69434	331	5.87201	560	2.78566	249	3.42944	309	3.4458830000000003	449	3.75271	349	4.35573	397	3.6767849999999997
gene-BCIN_04g04860	BCIN_04g04860	BCIN_04g04860	0.18165	12	0.013676	2	0.084765	8	0.058401	5	0.252737	18	0.178156	13	0.071522	5	0.01273	2	0.044891	3	0.043111	3	0	0	0.097253	7	0.014538	1	0.01093	1	0.03459	3	0.019673	2	0.030889	3	0.065299	5	0.031048	3	0.028197	2	0.082242	8	0.029568	3	0.027617	2	0.032787
gene-BCIN_12g05670	BCIN_12g05670	BCIN_12g05670	9.81193	656	4.49871	425	5.09972	505	5.03124	442	10.6992	776	8.9802	650	9.5483	702	3.79439	343	3.54594	235	3.72722	271	5.028	361	9.9898	679	4.13697	300	4.33096	295	5.93786	424	6.22247	619	4.71251	321	10.5542	768	6.53931	444	6.37006	442	7.41201	737	6.66191	474	6.29197	438	5.82483
gene-BCIN_06g00080	BCIN_06g00080	BCIN_06g00080	0.407144	20	0.104501	8	0.269779	20	0.29098	19	0.063716	4	0.166862	9	0.141077	8	0.602294	40	0.426139	21	0.596116	32	0.388415	21	0.416598	21	0.073483	4	0.31271	16	0.142756	8	0.350065	26	0.337385	17	0.186203	10	0.793137	40	0.706835	36	0.40018	30	0.242858	13	0.425231	22	0.288176
gene-BCIN_13g05140	BCIN_13g05140	BCIN_13g05140	12.4646	1000	1.5634	177	1.12207	134	1.24172	131	3.86349	336	3.68346	320	3.48245	307	7.64494	828	7.61989	605	6.65867	581	9.19269	791	11.6285	948	8.04527	699	11.8065	964	5.71554	490	6.69602	799	6.72032	550	11.1662	974	25.4471	2069	33.0063	2747	18.4179	2197	3.42039	292	3.79681	317	3.80539
gene-BCIN_07g05320	BCIN_07g05320	BCIN_07g05320	0.113833	9	0.162355	17	0.082232	9	0.159416	15	2.41529	185	3.00204	230	2.72983	212	1.65781	158	1.86506	130	1.15635	89	0.270299	21	0.208313	15	0.701634	54	0.256007	19	0.147414	12	0.619996	66	0.45669	33	0.167737	13	0.096475	7	0.095507	7	0.018684	2	0.312055	24	0.186497	14	0.101423
NewGene_1091	--	--	1.37569	117	0.714459	71	1.1798959999999998	111	1.16684	103	1.63237	157	1.63075	156	1.57244	153	0.933251	112	1.40803	97	1.12099	98	1.07577	102	0.95393	86	0.998156	96	1.27609	107	1.20742	114	1.45732	192	1.08094	98	1.00182	97	0.887417	80	1.59018	116	0.764126	101	1.1378	76	1.6576020000000002	113	1.25033
gene-BCIN_06g06120	BCIN_06g06120	BCIN_06g06120	1.15391	84	2.52505	257	2.14183	229	2.33164	221	1.829	143	1.76675	138	1.84865	147	1.89059	185	1.39903	100	1.82106	143	0.540331	42	1.4603	107	0.663071	52	0.677983	50	1.51683	117	1.44704	156	1.04508	77	1.38504	109	1.5011	110	0.910303	69	1.56318	168	3.03731	234	3.22032	242	3.18998
gene-BCIN_03g07950	BCIN_03g07950	BCIN_03g07950	31.6027	507	15.2082	345	17.6258	419	14.4483	305	26.9119	468	23.4677	408	24.5015	432	31.6111	685	23.2495	369	34.4688	602	23.9542	412	31.8949	520	23.6455	411	17.7207	290	23.4347	402	32.0644	765	18.4076	301	38.3036	668	27.0631	440	31.091	518	37.8779	904	36.71	627	41.2001	688	43.4005
gene-BCIN_14g05110	Bcrrp12	Bcrrp12	3.40656	487	2.35087	475	2.91165	616	2.79203	524	4.87065	755	5.04273	780	5.05405	794	6.24461	1206	5.77685	817	5.17581	805	3.85274	591	3.88237	564	3.81756	591	3.25183	473	2.46236	376	2.52283	537	2.74604	400	3.53743	550	4.21807	612	4.92077	730	5.43307	1155	2.5331	386	2.29436	342	1.95395
gene-BCIN_02g08750	BCIN_02g08750	BCIN_02g08750	4.05895	824	4.04683	1159	3.63952	1093	3.87862	1033	3.25116	715	3.41415	750	3.49627	780	3.0581	838	3.61966	726	3.20228	707	2.20569	480	3.94005	812	2.05334	451	2.01162	416	2.44583	530	2.74896	830	2.45772	508	4.01363	886	3.74178	770	3.73406	786	4.0547	1224	3.52481	761	3.5986	760	3.72519
NewGene_177	--	--	0.088257	4	1.25034	65	1.4868	81	0.915968	45	1.43925	58	0	0	0	0	0	0	0	0	0.24712	10	0.012202	1	0	0	0	0	0	0	1.61849	64	1.49505	82	1.05865	40	0	0	0	0	0	0	0.904574	50	0	0	0	0	0.236805
gene-BCIN_11g05460	BCIN_11g05460	BCIN_11g05460	31535	874663	12689.9	496696	12751.6	523415	12757.6	464476	7005.81	210545	6774.89	203336	6081.65	185283	4258.4	159472	4517.59	123840	5089.24	153513	32001.5	951561	30975.5	872783	31569.9	947594	32124.7	906348	33735.9	998740	36468.6	1504574	29290.1	827578	34535	1041616	30985.4	870975	32294.5	929396	33151.5	1367268	28945.5	854378	25386.9	732587	23081.8
gene-BCIN_05g02480	BCIN_05g02480	BCIN_05g02480	1.12301	23	1.3782	39	1.49422	45	1.25914	34	0.759466	17	0.866287	19	1.10172	25	1.09607	30	1.28184	26	1.36322	30	1.19793	26	0.620426	13	0.552797	12	0.637995	13	0.646482	14	0.369638	11	0.460759	10	0.815681	18	1.6032	33	1.16566	25	0.719539	22	1.50636	33	2.47775	52	1.02334
gene-BCIN_03g02450	Bcbud31	Bcbud31	11.3123	556	6.2715	435	6.56081	477	6.9528	449	11.8618	632	11.0189	586	11.2597	608	12.134	805	11.953	581	11.5117	615	6.72894	355	9.38722	469	6.67476	355	5.8311	292	6.91602	363	7.56126	553	6.55525	328	12.7463	681	10.5099	523	11.3461	579	11.2604	823	8.86297	464	7.37422	377	6.73623
gene-BCIN_04g05960	BCIN_04g05960	BCIN_04g05960	8.4444	496	6.66047	553	6.63111	577	6.38566	493	21.015	1338	17.2082	1094	18.0918	1168	12.1501	964	12.5037	726	12.4822	798	5.85493	369	7.93498	474	6.90196	439	7.10618	425	5.23524	329	4.95962	434	4.62503	277	8.63067	552	6.07604	362	6.88835	420	6.29545	550	7.75593	485	8.40997	514	7.76777
gene-BCIN_10g03850	BCIN_10g03850	BCIN_10g03850	0.422534	37	0.12458	16	0.139613	18	0.053503	7	0.331118	32	0.305367	29	0.343736	33	0.131009	16	0.256574	22	0.138501	14	0.200551	19	0.406228	36	0.150642	15	0.222721	20	0.232528	22	0.293641	38	0.090637	8	0.49167	47	0.288589	26	0.173445	16	0.162509	21	0.145663	14	0.146922	14	0.166421
gene-BCIN_16g04910	BcSep1	BcSep1	25.982480000000002	6372	34.1381	11819	36.2159	13124	36.1016	11620	31.881940999999998	8475	33.7389	8961	35.568363000000005	9578	28.285006000000003	9367	29.7012	7197	22.978028000000002	6129	28.983567999999998	7629	26.9838	6728	31.5435	8380	32.0987	8000	26.522	6935	23.7862	8675	28.2658	7058	20.4412	5445	28.3032	7033	25.3118	6442	23.874	8709	18.4638	4829	21.736	5545	18.422432999999998
gene-BCIN_01g05190	BCIN_01g05190	BCIN_01g05190	325.363	14929	884.924	57297	863.7	58645	848.528	51103	485.184	24121	459.395	22808	486.662	24526	558.446	34595	580.456	26322	589.886	29434	304.2	14963	315.9	14724	264.314	13124	355.117	16574	310.174	15190	271.171	18507	284.35	13291	316.453	15789	442.878	20594	433.862	20655	377.232	25737	717.904	35053	639.248	30515	670.737
gene-BCIN_13g02330	BCIN_13g02330	BCIN_13g02330	41.6216	3264	166.373	18411	156.766	18192	157.652	16227	35.865	3048	36.0931	3063	32.3224	2784	56.0774	5937	59.1232	4582	59.8905	5108	38.9126	3272	43.3666	3455	38.4924	3267	37.0159	2953	57.0094	4772	67.8137	7910	64.385	5143	37.5446	3202	67.4254	5359	63.1022	5135	62.6468	7305	100.253	8366	91.265	7446	98.1174
gene-BCIN_01g00410	BCIN_01g00410	BCIN_01g00410	19.927	1249	9.97635	882	9.71827	901	10.87	894	12.0665	819	12.1849	826	12.314	848	13.8844	1175	12.9007	799	13.3032	907	6.70378	451	18.1875	1158	5.71577	388	6.14421	392	6.94448	465	7.30205	681	6.82231	436	21.9014	1492	14.0571	893	15.3252	996	16.9289	1577	10.8027	721	11.695	763	11.4402
gene-BCIN_11g04450	BCIN_11g04450	BCIN_11g04450	1.21129	66	1.19802	91	1.30071	104	1.29761	92	3.43215	200	3.22419	188	3.68118	218	1.46482	107	1.46552	78	1.61295	95	1.03306	60	0.842091	46	0.823529	48	1.0178	56	1.90011	110	1.67655	135	1.59061	88	1.50306	88	1.10982	61	0.857841	48	0.90077	73	1.63959	94	0.889144	50	1.01292
gene-BCIN_14g04860	Bcqcr8	Bcqcr8	115.247	3131	71.5493	2743	68.8708	2769	83.1113	2964	110.573	3255	102.587	3016	110.925	3310	112.809	4138	96.2236	2584	121.815	3599	105.695	3078	109.218	3014	91.1476	2680	83.8456	2317	100.506	2915	119.12	4814	78.1651	2163	138.181	4082	108.857	2997	123.732	3488	133.911	5409	172.316	4982	204.936	5792	166.816
gene-BCIN_14g02620	BCIN_14g02620	BCIN_14g02620	54.764	8901	54.13	12415	53.9688	12980	54.8323	11698	55.7998	9826	56.1429	9874	56.2039	10033	58.1868	12768	65.9558	10594	53.7103	9493	27.3248	4761	57.4559	9486	25.7323	4526	29.0443	4802	28.8918	5012	25.3381	6126	31.2004	5166	45.1729	7984	58.996	9717	56.0984	9460	48.7633	11785	31.3682	5426	31.8939	5393	30.6978
gene-BCIN_05g06250	BCIN_05g06250	BCIN_05g06250	2.62768	145	0.632235	50	0.776484	64	0.50259	37	0.499125	30	0.422384	26	0.428049	26	0.283011	22	0.356392	20	0.247362	15	1.28886	77	2.24292	126	1.73306	104	1.27494	72	0.662504	39	0.172235	15	0.31704	18	2.20001	132	1.9653	110	2.07662	119	2.76737	227	0.280181	17	0.593638	35	0.441869
gene-BCIN_05g00590	Bcprd4	Bcprd4	0.596957	39	0.787334	72	0.738525	71	1.04565	89	1.8914	133	1.2573	89	1.63258	117	2.2863	200	1.2129	78	1.95737	138	0.695416	49	0.74777	50	0.480218	34	0.518796	35	0.509473	36	0.788105	76	0.964576	64	0.888062	63	0.597067	40	0.766877	52	0.903246	87	1.48224	103	0.964643	65	0.847347
gene-BCIN_16g03280	Bcdrs2	Bcdrs2	21.5889	3662	11.5766	2771	12.2089	3065	13.0767	2912	15.7649	2898	15.7161	2885	16.5294	3080	16.6629	3816	16.1576	2709	12.9622	2391	12.6782	2306	20.8775	3598	12.3755	2272	12.2432	2113	13.6241	2467	13.8643	3498	14.6489	2531	21.7857	4018	19.8333	3410	19.5164	3435	21.853	5512	11.022	1990	12.3536	2180	11.1458
gene-BCIN_03g04350	BCIN_03g04350	BCIN_03g04350	0.352334	17	0.412719	28	0.352157	25	0.485465	30	0.301222	16	0.196324	10	0.243516	13	0.144224	10	0.372114	18	0.501892	26	0.119484	6	0.549567	27	0.11176	6	0.167168	8	0.372082	19	0.48687	34	0.45231	22	0.506109	26	0.451648	22	0.483478	24	0.246648	18	0.371847	19	0.507853	25	0.562118
gene-BCIN_10g01520	Bcelp3	Bcelp3	4.74421	446	2.8792	382	3.13125	435	3.424	422	6.13581	624	5.41455	550	5.26426	543	6.97382	884	7.49493	696	6.09394	622	5.24468	528	5.11569	488	4.45714	453	4.95759	474	3.27678	329	4.73863	662	4.2144	403	4.86957	497	6.66632	634	6.52129	635	7.07611	988	3.12372	312	3.26753	320	3.43957
gene-BCIN_06g03810	BCIN_06g03810	BCIN_06g03810	0.202288	9	1.33076	76	1.16767	70	1.45215	77	3.45748	150	3.1438	136	3.42944	151	1.90721	103	1.57581	63	1.71607	75	0.244692	11	0.3472	15	0.654625	29	0.232148	10	1.10072	47	1.04975	63	1.2193	50	0.244608	11	0.437549	18	0.630526	27	0.678601	41	1.52351	65	1.06529	45	0.961469
gene-BCIN_12g01790	Bcsyo1	Bcsyo1	6.14237	510	4.38148	514	4.4965	553	4.1303	450	8.85493	797	8.44677	759	8.98897	820	10.5239	1180	9.78973	804	9.41993	851	8.81295	785	5.64786	477	7.20668	648	6.73034	569	7.03974	624	6.94837	858	6.64232	562	6.77667	612	8.00443	674	8.74047	753	10.266	1267	5.13064	454	4.20983	364	4.22562
gene-BCIN_08g06090	BCIN_08g06090	BCIN_08g06090	2.25079	189	1.9614	232	2.5437	316	2.11308	233	6.36705	578	7.07643	642	7.88565	726	4.41836	500	3.3693	279	3.73571	341	2.18267	196	2.40972	206	2.92119	265	2.15136	184	2.69443	241	2.57529	321	2.29038	196	2.43915	223	2.25909	192	2.83029	246	2.85282	356	2.06841	185	1.79542	157	1.56749
gene-BCIN_16g04010	BCIN_16g04010	BCIN_16g04010	4.4042	350	3.7085	416	3.92467	462	4.12764	431	5.11963	441	4.6122	397	4.19296	366	4.98876	535	5.17737	407	4.73337	409	3.20501	273	4.66269	377	2.95254	254	2.62654	213	2.68484	228	3.52857	417	2.54484	206	5.15273	445	3.85655	311	3.85752	318	4.65744	550	5.39325	456	4.66291	386	5.76576
gene-BCIN_10g06090	BCIN_10g06090	BCIN_10g06090	11.838	327	7.95842	310	6.658	272	7.39798	268	19.0554	570	14.793	442	16.5932	503	20.8312	777	22.7526	621	25.9399	779	7.17095	213	11.3262	318	5.64731	169	5.67436	160	5.63134	166	5.10026	210	5.3075	150	11.1169	334	14.6454	410	14.4537	414	11.1273	457	11.4156	336	8.72094	251	8.72365
gene-BCIN_16g04600	BCIN_16g04600	BCIN_16g04600	7.34142	523	7.45096	749	7.55657	796	7.65957	716	8.6131	664	8.35501	644	8.16853	639	8.04546	773	8.65357	609	8.31516	644	6.01326	459	7.42325	537	4.75692	367	5.26328	381	8.51375	647	8.13274	861	6.97736	506	8.2435	638	8.08879	584	8.21577	607	9.7454	1032	7.47803	567	7.28409	540	6.81935
NewGene_134	--	--	30.531	1159	23.0529	1012	23.446657000000002	1108	24.078977000000002	1006	13.8915	492	15.098856000000001	520	14.220327000000001	513	19.0611	797	19.3941	609	17.4637	522	39.0266	1646	30.2629	1123	43.5021	1824	46.6804	1932	29.9076	1195	27.9647	1526	32.2072	1252	24.6338	960	41.337	1486	37.0196	1375	30.4917	1671	11.174983999999998	311	10.4508	337	12.667169000000001
gene-BCIN_01g06530	BCIN_01g06530	BCIN_01g06530	1.7015	114	2.74645	260	3.1938	317	2.48447	219	1.15547	84	1.17402	86	1.13175	84	1.46213	133	1.02519	68	1.10963	81	0.972333	70	1.39285	95	1.00525	73	1.61164	110	1.31372	94	1.21457	121	1.8405	126	1.21642	89	1.81704	124	1.9661	137	1.54364	154	2.28677	163	2.45313	171	2.56433
NewGene_1845	--	--	0.560271	25	0.057697	4	0.295159	19	0.21098400000000003	13	0.602	29	1.01563	48	0.22584500000000002	10	0.833946	47	0.823907	35	0.944945	45	0.154357	8	0.261377	12	0.373329	18	0.130257	6	0.271953	13	0.197596	13	0.044241	2	0.30163	16	0.27742900000000004	13	0.51496	25	0.41096299999999997	28	0.512572	24	0.198841	11	0.545944
gene-BCIN_03g04100	BCIN_03g04100	BCIN_03g04100	74.6618	7651	47.5615	6878	45.3504	6877	47.6165	6405	59.7151	6630	63.124	6999	61.1091	6878	69.7583	9651	68.2427	6911	62.8081	6999	38.436	4223	76.0953	7921	37.5245	4161	32.7187	3411	54.9437	6009	56.0522	8543	58.286	6084	80.2309	8940	74.8056	7768	72.9331	7754	79.7419	12150	30.993	3380	36.0332	3842	29.5962
gene-BCIN_14g04410	BCIN_14g04410	BCIN_14g04410	0	0	0.194808	4	0.236132	5	0	0	0.193118	3	0	0	0.082289	2	0	0	0	0	0	0	0	0	0	0	0	0	0	0	0	0	0	0	0	0	0	0	0	0	0	0	0	0	0.278115	4	0.289531	5	0.133746
gene-BCIN_04g01600	Bcrpo31	Bcrpo31	2.84147	504	2.58388	647	2.88205	756	2.59429	604	3.72047	715	4.22385	811	3.69946	721	4.67894	1120	4.29485	753	3.84625	742	2.5029	476	2.78768	502	2.37408	456	2.16625	391	2.27548	431	2.68519	708	2.56228	463	3.27688	632	3.46653	623	3.41153	628	3.57858	944	2.68547	507	3.22378	595	2.76388
gene-BCIN_01g03910	BCIN_01g03910	BCIN_01g03910	3.12404	80	3.91991	143	3.08305	120	3.4529490000000003	117	4.6327929999999995	130	5.85783	163	4.58592	129	11.9498	412	8.62758	217	11.4061	318	1.30549	37	2.1417859999999997	57	1.20563	35	1.83566	48	5.05182	138	6.44449	244	4.81356	126	3.61449	102	8.504024000000001	220	8.85494	232	11.191096000000002	425	3.58381	99	4.13035	111	3.92369
gene-BCIN_09g06680	BCIN_09g06680	BCIN_09g06680	0.129448	10	0.614079	66	0.586633	66	0.679964	68	0.328379	28	0.468104	39	0.285059	24	0.737902	76	0.43898	33	0.666727	56	0.351034	29	0.256615	20	0.138824	12	0.204178	16	0.239845	20	0.432241	49	0.25275	20	0.140616	12	0.564574	44	0.599994	48	0.665473	76	0.578199	47	0.489085	39	0.665907
gene-BCIN_11g01960	BCIN_11g01960	BCIN_11g01960	5.84615	356	2.0532	177	2.09989	190	1.61025	129	4.40907	291	4.38615	289	4.31461	289	4.80597	396	5.31956	321	4.82407	320	3.88143	254	5.34019	331	3.59514	237	2.34966	146	4.12133	268	4.3983	399	5.13013	319	6.01411	399	6.19324	383	5.37715	340	7.04612	638	1.9269	125	1.9656	125	2.1443
gene-BCIN_01g04130	BCIN_01g04130	BCIN_01g04130	26.2839	4275	18.3751	4217	19.2214	4626	18.8382	4022	59.2778	10446	62.2201	10950	64.7647	11569	63.3865	13918	67.3832	10831	60.2764	10661	11.4942	2004	24.9185	4117	11.2505	1980	11.6993	1936	11.4932	1995	12.0532	2916	13.1072	2172	21.5679	3815	28.6825	4728	28.0218	4729	25.2973	6118	16.107	2788	18.3847	3111	15.7473
gene-BCIN_04g01210	BCIN_04g01210	BCIN_04g01210	0	0	0.054	3	0	0	0	0	0.064815	2	0	0	0	0	0.300097	11	0	0	0.189833	6	0	0	0	0	0	0	0	0	0	0	0	0	0	0	0	0	0	0	0.072004	3	0.217554	9	0	0	0	0	0
gene-BCIN_13g01260	BCIN_13g01260	BCIN_13g01260	0.897174	89	0.462781	65	0.680668	100	0.51268	67	0.859349	92	1.12725	121	1.02799	112	1.08921	146	0.687393	68	0.930586	100	0.535502	57	0.980332	99	0.291938	32	0.534735	54	0.720093	76	0.786741	116	0.444374	45	0.618015	67	0.645824	65	0.798571	82	1.15192	170	0.717799	76	0.724389	75	0.743178
gene-BCIN_13g01580	BCIN_13g01580	BCIN_13g01580	3.80655	137	3.08857	157	3.30129	176	3.65871	173	3.89159	152	3.61611	141	4.55947	180	2.44599	119	3.34353	119	2.19631	86	1.83615	71	3.54651	130	2.66521	104	1.52144	56	4.68982	180	4.31196	231	3.2607	120	3.72919	146	2.36927	87	3.01998	113	2.69423	144	4.55807	175	3.64748	137	3.84796
gene-BCIN_16g03420	BCIN_16g03420	BCIN_16g03420	20.2331	930	4.56597	296	5.26563	358	4.57755	276	3.44362	172	3.18639	159	3.66997	186	2.71568	169	2.65777	121	4.07025	204	2.65919	131	22.8305	1065	1.79565	90	1.85752	87	3.50187	172	4.62776	317	3.15598	148	29.0119	1449	14.175	660	17.8751	852	21.4936	1468	6.49566	318	6.28596	301	5.22167
NewGene_1479	--	--	4.19632	403	4.87619	499	3.3097529999999997	505	3.72133	500	4.12134	457	4.68946	396	4.4150149999999995	483	2.5671	256	1.46162	151	1.7206889999999997	184	3.08031	300	4.14398	421	4.2187149999999995	351	4.263847999999999	315	8.02227	871	10.3807	1131	6.17612	656	4.941262999999999	405	5.10133	402	4.3977450000000005	455	4.27723	619	5.94494	642	6.602582999999999	495	5.53662
gene-BCIN_07g04330	Bcmtr10	Bcmtr10	25.9968	3514	13.3283	2542	13.5716	2715	13.6405	2420	24.875	3643	23.7182	3469	24.2716	3603	29.4084	5366	28.0782	3751	25.9448	3814	18.4373	2672	25.8834	3554	17.4753	2556	16.1747	2224	17.2268	2485	19.1553	3851	18.3662	2529	26.2854	3863	27.7849	3806	30.5761	4288	32.0834	6448	12.2475	1762	12.5677	1768	11.4113
gene-BCIN_10g00890	BCIN_10g00890	BCIN_10g00890	13.193	965	21.5005	2218	21.775	2356	22.8575	2193	17.1902	1362	18.3944	1455	17.5721	1411	14.1456	1396	13.0633	944	13.4836	1072	30.7898	2413	13.2867	987	31.8734	2521	33.0605	2458	24.0349	1875	22.2902	2424	26.9818	2009	12.0687	960	12.2416	907	11.4402	868	10.91	1186	20.3958	1587	20.191	1536	18.6329
gene-BCIN_05g03470	BCIN_05g03470	BCIN_05g03470	0.268148	9	0.658951	30	0.95683	45	0.812426	34	0.151116	6	0.20182	7	0.317275	11	0.372794	16	0.272818	9	0.544357	19	0.446098	15	0.239257	8	0.234225	8	0.186264	6	0.507827	17	0.128806	7	0.160735	6	0.258127	9	0.330684	11	0.382629	13	0.433882	21	0.551502	19	0.642803	21	0.56693
gene-BCIN_02g05470	BCIN_02g05470	BCIN_02g05470	3.60024	171	1.60598	108	1.81638	128	1.55437	97	1.73064	89	1.6461	85	1.60045	84	1.92572	124	2.12751	100	2.31884	120	3.8765	197	3.63616	175	3.07442	158	2.61618	126	3.06866	155	3.50374	247	2.74127	133	2.99474	155	2.75752	133	3.43718	169	3.17763	224	1.52959	78	2.10659	104	1.49593
gene-BCIN_03g08620	BCIN_03g08620	BCIN_03g08620	2.05604	107	1.51273	111	1.46327	113	2.27747	156	1.33955	76	0.869994	49	1.20065	69	1.08242	76	1.14494	59	1.06618	61	1.23056	69	1.72783	92	1.0392	59	0.57477	31	1.45744	81	2.27612	176	2.25462	120	2.4104	137	1.93673	102	2.08986	113	1.8713	145	1.69332	94	1.60177	87	1.12436
NewGene_1503	--	--	0.327822	10	0.648707	16	0.402127	11	0.333591	13	0.008083	1	0.043127	1	0.167819	4	0.049437	2	0	0	0.065293	2	0.08147	3	0.077711	2	0.273737	6	0	0	0.123878	3	0.070852	2	0.024629	1	0.214182	7	0.291159	8	0.055889	2	0.058322	2	0.761195	14	0.303489	9	0.117352
gene-BCIN_01g05870	BCIN_01g05870	BCIN_01g05870	0	0	0	0	0	0	0	0	0	0	0	0	0.041321	2	0	0	0	0	0	0	0	0	0	0	0	0	0	0	0	0	0	0	0	0	0	0	0	0	0	0	0	0	0	0	0	0	0
gene-BCIN_09g02670	Bcatp5	Bcatp5	263.117	10660	155.741	8904	153.966	9232	152.668	8119	201.56	8848	201.484	8833	209.51	9324	252.638	13820	216.014	8650	259.476	11433	195.686	8500	248.502	10228	163.883	7186	157.998	6512	209.735	9070	219.438	13224	179.445	7406	296.528	13064	253.554	10411	276.757	11634	311.279	18752	237.997	10261	228.813	9645	213.25
NewGene_2212	--	--	0.040072	4	0.409037	51	0.176255	23	0.178128	21	0.603213	58	0.38932100000000003	38	0.57201	56	0.7750710000000001	93	0.349424	31	0.591076	57	0.223827	22	2.06553	184	0.583938	56	0.642331	58	0.201145	19	0.161523	22	0.365146	33	1.95391	186	2.09868	187	1.64922	151	2.32648	304	0.404646	38	0.163883	15	0.267736
gene-BCIN_04g06820	BCIN_04g06820	BCIN_04g06820	10.3831	452	6.45735	397	5.30526	342	5.91838	339	7.16462	338	6.84453	323	6.87284	329	8.03921	473	8.96938	386	9.25347	438	7.28997	341	11.5194	510	6.31792	298	4.92277	218	9.4252	438	8.75705	567	7.03807	313	11.2883	535	9.64335	426	10.1985	461	12.6069	816	7.29836	339	6.85965	311	6.16815
gene-BCIN_04g01280	Bcqcr7	Bcqcr7	139.346	3880	93.4155	3671	83.3306	3434	92.5343	3383	128.448	3876	113.549	3422	123.994	3793	142.923	5373	132.218	3639	164.352	4977	101.925	3043	137.344	3885	86.3207	2602	86.5775	2453	109.323	3249	121.223	5021	89.2282	2531	157.263	4762	134.59	3798	142.691	4123	159.557	6607	164.821	4884	157.789	4571	153.425
gene-BCIN_03g00240	Bcglr1	Bcglr1	99.1894	4086	100.743	5857	98.5855	6010	91.5072	4948	77.4472	3457	73.2623	3266	77.1597	3492	98.2442	5465	106.192	4324	104.53	4683	57.6962	2548	106.396	4453	54.8431	2445	69.2646	2903	74.5472	3278	68.8203	4217	71.1696	2987	86.396	3871	115.424	4819	113.997	4873	86.9832	5328	87.1293	3820	88.247	3783	74.8345
NewGene_2001	--	--	0.29652	18	0.94276	77	0.583838	50	0.949802	72	1.09194	69	1.03865	65	0.743479	48	0.751372	59	1.12875	65	0.749531	48	0.212023	14	0.097371	6	0.295144	19	0.219254	13	0.296861	19	0.321937	28	0.246387	15	0.246114	16	0.518581	31	0.592718	36	0.331369	29	1.0774	67	0.919548	56	0.820558
gene-BCIN_07g00730	BCIN_07g00730	BCIN_07g00730	79.2543	6581	23.3545	2737	24.3301	2990	22.8566	2492	140.902	12677	142.058	12764	137.921	12579	195.371	21902	182.463	14974	190.761	17226	75.2872	6702	88.5956	7473	68.0872	6118	66.2116	5593	116.839	10355	123.481	15251	113.792	9625	93.0685	8404	94.4487	7948	90.65	7810	106.229	13116	25.3651	2242	23.4937	2030	21.8328
gene-BCIN_04g06290	Bcptc5	Bcptc5	28.3292	2399	13.56	1621	14.8318	1859	15.6386	1739	24.2008	2221	23.5475	2158	25.507	2373	18.8955	2161	18.2307	1526	16.3621	1507	25.1811	2286	27.3858	2356	25.3449	2323	22.0176	1897	39.0796	3533	41.2493	5196	37.5048	3236	34.4265	3170	23.9947	2060	26.442	2324	29.0649	3660	16.2526	1465	15.3529	1353	15.1434
gene-BCIN_03g04900	BCIN_03g04900	BCIN_03g04900	7.50201	535	5.81044	584	8.15405	859	6.64152	621	9.00084	695	9.30302	717	8.11778	635	10.1905	980	10.8666	765	10.4416	809	7.3789	564	8.85797	641	7.18506	554	6.93312	503	7.14216	543	8.57895	909	6.70923	487	9.30828	721	8.54419	617	8.29206	613	9.15968	970	8.71831	661	7.58738	562	7.42654
gene-BCIN_09g00810	BCIN_09g00810	BCIN_09g00810	0.06009	4	0.221232	16	0.124338	10	0	0	0.814246	45	0.4751	26	0.770264	43	0.128077	9	0.040533	3	0.099947	6	0.046709	3	0.018534	1	0	0	0.088873	5	0.074313	4	0.075409	6	0.223891	12	0.073678	5	0.039528	3	0.100769	6	0.026941	3	0.250831	14	0.229229	12	0.100937
NewGene_1228	--	--	0.675136	64	1.20163	164	1.34057	192	1.13451	144	1.16243	121	1.1717119999999999	121	0.9879910000000001	105	1.16783	150	1.70958	163	1.05149	109	0.804215	82	0.510521	51	1.22422	129	1.53912	152	1.20307	122	1.02609	145	1.0779	104	0.858124	89	1.0366	101	0.948424	94	0.8599089999999999	122	1.25389	127	2.19184	216	1.31651
gene-BCIN_14g03580	BCIN_14g03580	BCIN_14g03580	0.783645	54	0.84175	81	0.852754	86	0.663311	60	0.232634	18	0.180301	14	0.191279	15	0.750177	69	0.773052	52	0.618654	46	0.128947	10	0.783384	55	0.238448	18	0.248187	18	0.484253	36	0.334558	34	0.358024	25	1.255	93	0.743463	52	0.435975	31	0.858556	87	0.271856	20	0.388692	28	0.324564
gene-BCIN_01g07920	Bcsps19	Bcsps19	44.8759	2206	36.1165	2505	35.662	2594	35.5569	2294	47.1736	2512	42.5126	2261	41.5192	2241	30.5265	2026	31.7921	1544	33.4341	1787	29.4044	1549	45.0244	2248	27.6321	1470	25.6513	1283	35.084	1841	35.0668	2564	28.3282	1418	53.7858	2874	28.9307	1441	33.2285	1695	34.5897	2528	55.0017	2877	48.1733	2463	47.9178
gene-BCIN_15g02100	Bcmcx1	Bcmcx1	48.1896	4652	34.4189	4689	32.1131	4588	32.3345	4097	41.1218	4301	43.2909	4522	44.6328	4732	39.5431	5154	41.5335	3963	35.8727	3766	71.2262	7371	47.8319	4691	68.7481	7182	82.498	8100	52.2796	5387	42.6591	6125	52.8359	5196	44.7302	4695	47.8271	4679	42.7892	4286	38.814	5571	30.66	3150	29.4713	2960	24.7819
gene-BCIN_04g00050	BCIN_04g00050	BCIN_04g00050	0.347795	31	0.577125	73	0.496674	66	0.458932	54	0.277641	27	0.358691	35	0.358913	35	0.390432	47	0.12093	11	0.201528	20	0.334387	32	0.571959	52	0.318183	31	0.361299	33	0.532028	51	0.540953	72	0.459556	42	0.610389	59	0.882941	80	0.485192	45	0.61579	82	0.366704	35	0.194453	18	0.365638
gene-BCIN_12g02900	BCIN_12g02900	BCIN_12g02900	0.785125	95	1.33488	226	1.49865	266	1.48019	233	0.635681	83	0.569847	74	0.624379	83	0.476287	78	0.568467	68	0.371701	49	0.320149	42	0.781477	96	0.264011	35	0.484912	60	0.499417	64	0.484948	87	0.476865	59	0.665857	87	0.696389	85	0.816579	102	0.910765	163	1.04601	134	0.963502	121	1.01669
gene-BCIN_04g00920	BCIN_04g00920	BCIN_04g00920	7.25002	893	3.56	619	4.33915	791	3.78769	612	10.2867	1372	9.51945	1268	9.87254	1335	9.40009	1562	9.79075	1191	8.38688	1123	3.79412	501	6.94871	869	2.71911	363	2.98172	374	2.83535	373	2.80247	513	3.07131	385	6.8045	911	6.2544	780	6.63239	847	6.92085	1267	4.20478	551	4.61439	591	4.36862
gene-BCIN_02g06670	BCIN_02g06670	BCIN_02g06670	41.8795	4972	36.2681	6076	36.2621	6371	37.1673	5792	23.0998	2972	22.9895	2954	22.915	2988	28.9515	4641	26.0418	3056	23.6353	3052	28.8663	3674	46.7189	5635	26.3441	3385	23.5638	2846	32.7682	4152	34.7111	6130	32.8475	3973	40.0525	5171	35.1171	4225	35.0467	4317	37.7796	6669	31.2936	3954	33.7195	4165	30.2691
gene-BCIN_02g04930	BcnoxB	BcnoxB	182.165	20093	232.961	36262	219.57	35842	214.84	31106	189.065	22596	185.245	22110	186.579	22606	209.524	31204	229.777	25050	201.353	24154	103.837	12279	179.368	20099	99.1031	11830	100.434	11269	73.1939	8618	73.1064	11995	78.3037	8799	148.553	17818	189.416	21174	178.252	20401	143.78	23582	239.579	28123	223.76	25679	223.757
gene-BCIN_13g04260	Bcduf1	Bcduf1	8.77591	1098	4.88803	863	5.32294	986	5.43847	893	7.97763	1082	7.77207	1052	7.78316	1070	8.34668	1410	7.18206	888	7.59187	1033	7.08579	951	9.92395	1262	7.01584	950	6.74838	859	7.09818	948	8.11327	1510	6.50834	830	9.55146	1300	7.30419	926	7.35231	955	7.80973	1453	4.74106	632	5.6093	730	5.16836
gene-BCIN_07g05270	BCIN_07g05270	BCIN_07g05270	36.2127	1407	38.8632	2130	38.0822	2189	39.4168	2010	58.2877	2453	57.3683	2411	60.7866	2593	41.1007	2155	37.7624	1450	45.3146	1914	25.6755	1069	34.9343	1379	26.2107	1102	22.6076	893	41.267	1711	45.8476	2649	36.5981	1448	38.6467	1632	29.6625	1168	30.9975	1249	35.45	2047	61.659	2548	57.8241	2337	49.2223
gene-BCIN_14g03110	Bcbzz1	Bcbzz1	16.753	1659	10.8741	1520	12.0579	1767	12.1017	1573	18.7491	2012	18.2954	1960	19.2539	2094	20.8451	2787	21.1798	2073	19.2108	2069	11.2484	1194	16.122	1622	10.7784	1155	11.6148	1170	14.2563	1507	15.399	2268	14.0952	1422	18.0683	1945	16.1056	1616	15.5945	1602	19.2874	2840	12.367	1303	12.3781	1275	11.5687
gene-BCIN_08g02580	BCIN_08g02580	BCIN_08g02580	20.7679	2745	32.5336	6067	31.3902	6139	31.7227	5503	23.091	3306	22.8602	3269	22.6415	3287	26.803	4782	28.5022	3723	25.7871	3706	9.30889	1319	22.0107	2955	9.73618	1393	8.04494	1082	12.5838	1775	13.2274	2600	14.1264	1902	20.5983	2960	16.9696	2273	16.5678	2272	16.8672	3315	18.5408	2608	18.5769	2554	19.0941
gene-BCIN_09g04800	BCIN_09g04800	BCIN_09g04800	0.516598	17	0.795401	37	1.08258	53	1.09298	47	0.975724	35	0.833842	30	0.948693	34	0.811865	36	0.853846	28	1.18825	43	0.199755	7	0.40002	14	0.486666	18	0.304206	11	0.928097	33	1.17875	58	0.839273	28	0.469244	17	0.246289	9	0.266629	10	0.261159	13	0.788941	28	1.25331	43	1.08045
NewGene_2457	--	--	0.281714	6	0.341947	15	0.465929	19	0.28107	11	0	0	0.080173	3	0	0	0.050766	2	0	0	0	0	0.094777	4	0.102231	4	0	0	0.141175	5	0	0	0	0	0	0	0.28839400000000004	9	0.144595	5	0.24717	6	0.228554	11	0.517917	15	0.279093	9	0.354378
gene-BCIN_03g01970	BCIN_03g01970	BCIN_03g01970	4.21689	219	2.82476	207	2.70881	208	2.56696	175	2.15993	122	2.29682	129	2.39567	137	2.0311	142	1.73161	89	2.28905	129	4.5707	254	3.42102	180	3.82428	215	4.68532	247	3.42713	190	4.49903	347	2.7442	145	4.92499	278	3.59893	189	4.27708	230	4.50051	347	3.27363	181	4.413	238	3.32088
gene-BCIN_15g01670	Bcaim17	Bcaim17	9.06488	770	4.44364	533	4.75013	597	4.64471	518	6.8005	626	7.20003	662	6.85878	640	8.25742	947	7.734	649	8.38653	774	4.61488	420	8.56042	738	4.63079	426	4.47687	387	5.32958	483	6.41553	810	4.70451	407	9.46063	873	8.42543	725	9.07632	800	9.25478	1168	4.0016	362	3.90455	345	4.28036
gene-BCIN_10g00050	BCIN_10g00050	BCIN_10g00050	3.31799	84	7.04025	250	7.51253	280	7.43821	246	14.9844	408	12.6749	345	13.6974	378	7.34232	250	4.91972	123	6.94777	190	3.48729	94	1.98387	51	3.98061	109	5.15524	132	7.71875	207	7.1238	267	5.41083	139	2.9995	82	3.12707	80	3.40801	89	2.88612	108	7.83351	210	8.41	220	8.77588
gene-BCIN_02g00230	BCIN_02g00230	BCIN_02g00230	210.356	10924	200.395	14686	207.02	15910	210.615	14357	102.128	5747	107.535	6043	92.6191	5283	73.3768	5145	75.6005	3881	76.3369	4312	366.269	20391	217.121	11454	329.956	18543	304.573	16089	258.987	14356	294.595	22756	225.54	11932	227.457	12845	169.395	8915	171.691	9251	192.55	14869	433.322	23947	395.234	21354	326.584
gene-BCIN_14g00450	BCIN_14g00450	BCIN_14g00450	0.384686	21	0.184385	14	0.360103	28	0.324966	23	0.656924	38	0.398333	23	0.390904	23	0.37513	27	0.118589	7	0.38049	22	0.139935	8	0.442269	24	0.127064	8	0.188149	10	0.483733	27	0.320162	25	0.460351	25	0.17048	10	0.398605	22	0.267634	15	0.451381	36	0.210794	12	0.546092	30	0.39227
gene-BCIN_11g04950	BCIN_11g04950	BCIN_11g04950	3.74219	347	1.70078	223	1.78928	246	2.09754	256	2.98315	300	2.3485	236	2.61964	267	4.07181	510	3.2017	294	3.08882	312	1.02301	102	3.62587	342	0.97342	98	0.743927	71	1.49534	148	1.0615	147	1.2491	118	4.34267	438	2.98862	281	2.2373	216	3.0223	417	1.99612	197	2.09833	203	2.58784
gene-BCIN_16g01830	Bcpks14	Bcpks14	1.30177	256	0.946791	263	0.98353	286	1.05257	272	0.973646	207	1.16982	249	0.908778	196	0.583458	155	0.577431	112	0.386696	83	1.08265	228	1.0247	205	1.20433	256	1.09663	219	1.48511	311	1.55582	454	1.22548	245	0.905361	194	0.914339	182	0.762603	156	0.85039	249	0.596312	125	0.70651	145	0.62269
gene-BCIN_13g05020	Bcthr4	Bcthr4	23.3733	1473	20.307	1806	20.3273	1895	19.2872	1595	27.6617	1888	27.6797	1887	27.1556	1879	33.2274	2826	31.6255	1969	34.6423	2374	20.7787	1404	23.5097	1505	21.1237	1440	18.3109	1174	22.3054	1500	25.4315	2383	20.5404	1318	25.6415	1757	29.8112	1904	31.6844	2071	37.8297	3544	33.7714	2264	32.1149	2105	30.1177
gene-BCIN_05g02860	BCIN_05g02860	BCIN_05g02860	4.02074	743	2.72734	711	2.95246	807	2.88555	700	4.79672	960	4.5701	913	4.15573	843	3.4787	868	3.4646	633	2.63253	529	1.33721	265	3.93469	738	1.62831	326	1.78878	336	1.86293	368	2.17166	597	1.70361	321	3.39994	683	2.78807	522	2.78314	534	2.84117	780	1.76579	347	1.85279	356	1.81529
gene-BCIN_04g04760	BCIN_04g04760	BCIN_04g04760	1.57983	57	3.61772	185	3.571	191	4.16502	198	1.36851	54	2.01982	79	1.36966	55	1.78643	88	1.99732	72	1.48974	59	0.922895	36	1.32558	49	1.50838	59	1.7597	65	1.29264	50	1.59472	86	1.88286	70	1.87634	74	1.71389	63	1.52885	58	1.95689	105	1.60177	62	1.57018	59	1.71565
gene-BCIN_06g00030	BCIN_06g00030	BCIN_06g00030	0	0	0.041442	2	0	0	0	0	0	0	0.162502	6	0	0	0	0	0	0	0	0	0	0	0	0	0	0	0	0	0	0	0	0	0	0	0	0	0	0	0	0	0.039595	2	0	0	0	0	0
gene-BCIN_10g00920	Bcbmt5	Bcbmt5	0.621016	46	0.859111	90	1.10853	122	1.29949	127	0.831872	67	0.801318	65	0.958722	78	1.00051	100	0.833264	61	1.02189	83	0.478831	38	1.06957	81	0.403465	33	0.626907	48	0.615945	49	0.777776	86	0.785436	60	1.01728	82	0.881219	67	1.23268	95	0.920008	102	1.26094	100	1.15096	89	1.27872
gene-BCIN_15g04810	Bcmfs1	Bcmfs1	5.52685	606	0.779493	121	0.895754	146	1.04835	151	0.430118	52	0.32651	39	0.217656	27	1.02021	151	1.38168	150	1.73799	207	0.363932	43	4.67487	520	0.24399	29	0.729699	82	0.39828	47	0.255903	42	0.513853	58	5.08721	606	2.56308	285	3.11399	354	2.37107	386	0.834983	98	1.06092	121	1.51956
gene-BCIN_11g03010	BCIN_11g03010	BCIN_11g03010	13.3036	1260	27.9289	3733	29.909	4192	32.2643	4011	9.21585	946	8.4386	865	8.47332	882	7.0943	908	6.68828	626	6.48785	669	10.0173	1017	13.7783	1326	9.09307	932	9.34797	901	22.0359	2228	24.6471	3472	24.0367	2319	12.1225	1249	23.7178	2277	21.1486	2078	20.6487	2908	24.4274	2462	24.0816	2373	24.2403
NewGene_759	--	--	1.23465	57	0.766867	50	1.1427	78	1.27301	77	0	0	0	0	0	0	0.04851	3	0.135741	7	0	0	1.08908	54	1.60752	75	1.05503	53	1.79053	84	1.00586	50	1.60134	109	1.26597	59	1.29033	65	3.53895	164	2.65584	126	2.41902	165	0.19341	10	0.486021	24	0.282924
gene-BCIN_06g04400	BCIN_06g04400	BCIN_06g04400	10.9654	1053	20.197	2735	19.0285	2702	19.8426	2500	13.866	1442	12.7093	1320	12.3421	1301	15.6418	2027	17.7052	1679	18.0848	1888	10.8887	1121	12.0397	1174	10.8887	1131	11.4604	1119	9.97901	1022	10.2362	1461	9.88192	966	11.2468	1174	13.3351	1297	14.2244	1417	11.7513	1677	16.3259	1668	15.4401	1542	16.2599
gene-BCIN_03g01500	Bcgar2	Bcgar2	3.96825	246	0.994367	87	1.17185	108	0.896475	73	0.450743	31	0.711233	48	0.793604	55	0.693122	59	0.690573	43	0.604433	41	1.21992	82	3.7719	238	1.63327	110	1.47658	94	1.43165	95	1.30878	121	1.31236	83	3.6018	243	2.63879	166	3.03248	196	2.58455	239	1.51423	100	1.14657	74	0.92318
gene-BCIN_01g08840	BCIN_01g08840	BCIN_01g08840	55.260743999999995	8123	76.674	15906	77.0884	16771	77.2342	14903	57.113580999999996	9097	59.8935	9528	60.281099999999995	9734	53.592997999999994	10637	58.7915	8542	49.764	7957	34.1026	5375	56.8389	8488	29.5878	4707	33.4001	4995	32.6566	5125	32.803	7173	36.1129	5408	46.5407	7440	51.9	7732	49.2196	7508	45.2713	9896	44.4777	6958	48.3062	7388	45.7222
gene-BCIN_01g10770	BCIN_01g10770	BCIN_01g10770	5.84612	420	4.54297	460	4.60832	490	5.41777	511	9.09741	707	8.74873	679	8.78438	693	5.54807	538	5.14859	365	4.70538	368	11.7957	907	6.11298	446	10.7643	836	10.9315	798	14.0469	1076	18.1283	1934	14.243	1041	7.03493	549	7.26192	528	7.37848	550	8.0676	861	2.53339	194	2.19366	164	2.33582
gene-BCIN_12g06780	BCIN_12g06780	BCIN_12g06780	0.554675	44	0.538954	60	0.608563	71	0.596428	62	1.24583	106	1.32798	113	1.31699	114	1.2961	138	1.42277	111	1.27152	109	0.713088	61	0.405347	33	0.73921	63	0.682682	55	0.71185	60	0.796887	94	0.864468	70	0.670686	58	0.857458	69	0.595298	49	0.819818	96	1.04283	88	0.978299	80	0.652863
gene-BCIN_08g00130	BCIN_08g00130	BCIN_08g00130	0.924422	68	0.547177	57	0.427817	47	0.299893	29	0.39522	32	0.608574	48	0.57799	47	0.610084	60	0.397555	29	0.566311	45	1.06111	83	0.748638	56	0.884052	70	0.83395	62	0.784791	61	0.915781	100	0.637	48	0.833401	66	0.725996	54	1.08655	82	0.677441	74	0.392746	31	0.739011	56	0.427942
gene-BCIN_09g01520	Bcefr3	Bcefr3	18.1928	2749	16.2628	3464	17.8078	3978	18.1467	3593	13.6009	2225	14.8833	2431	15.2733	2525	18.3748	3737	19.8049	2955	16.127229999999997	2646	10.8616	1754	19.085836999999998	2926	9.55892	1562	9.61984	1477	12.177572000000001	1961	12.213	2751	11.5492	1778	18.8993	3104	16.6227	2538	16.9898	2664	18.3573	4116	12.622769000000002	2024	14.9701	2350	13.268388999999999
gene-BCIN_03g07570	BCIN_03g07570	BCIN_03g07570	32.1904	898	51.6891	2034	49.785	2055	51.0439	1868	33.8852	1024	29.2108	882	30.669	940	32.6818	1231	30.9685	854	35.7695	1085	20.1135	602	27.4262	777	20.4868	619	18.448	524	22.3874	667	24.6248	1022	19.8164	563	33.418	1014	27.2509	770	28.1411	815	28.6239	1187	87.6721	2602	93.0394	2699	90.8576
gene-BCIN_09g02620	BCIN_09g02620	BCIN_09g02620	0.190914	32	0.218806	52	0.332708	82	0.379546	83	0.200939	37	0.120588	22	0.089584	17	0.098195	22	0.130434	22	0.125512	23	0.139398	25	0.234398	40	0.075766	14	0.110515	19	0.080331	15	0.042472	11	0.112402	19	0.205741	38	0.155685	27	0.202429	35	0.107571	27	0.208035	37	0.253166	44	0.133247
gene-BCIN_03g01300	BCIN_03g01300	BCIN_03g01300	381.271	15972	471.733	28100	439.50073799999996	27534	433.98711399999996	24053	331.9308869999999	14861	331.838	14832	329.283	14955	857.828	48065	922.505	37904	931.2939640000001	42123	194.98930399999998	8795	400.731	17082	184.991	8392	172.66197300000002	7360	255.16040500000003	11486	263.574	16466	203.609	8773	429.106	19515	449.28229600000003	19082	464.826	20214	427.347	26641	213.243	9569	191.126	8373	185.04057399999996
gene-BCIN_02g05670	BCIN_02g05670	BCIN_02g05670	33.9363	1311	14.8136	808	15.8457	906	14.1154	716	21.1077	884	20.7315	867	21.9673	932	22.0924	1152	23.2515	888	24.7714	1041	15.2519	632	31.6435	1242	16.1426	675	16.5237	650	22.7521	938	22.7251	1306	18.1518	715	36.5817	1537	32.3669	1267	32.3262	1296	32.1632	1847	20.1246	828	18.7011	752	20.2979
gene-BCIN_03g02910	BCIN_03g02910	BCIN_03g02910	1.36773	132	2.38307	325	2.60634	373	2.51742	319	2.41083	253	2.1618	226	2.70286	287	2.55484	333	2.2585	216	2.03001	214	0.820581	85	1.27231	125	1.15934	122	0.77011	76	1.2935	134	1.3538	195	1.39681	138	1.14404	121	1.05765	104	0.892603	90	0.811283	117	3.48649	358	2.79244	281	2.51901
gene-BCIN_11g00420	Bcrtt107	Bcrtt107	6.77904	691	2.86992	413	3.16857	478	2.84142	380	4.77405	527	4.49451	496	5.32338	596	5.67997	781	6.45411	650	5.77594	640	4.35421	476	6.81135	705	4.29985	474	4.09982	425	4.57346	498	4.90669	744	4.53517	471	6.40441	710	5.70906	590	4.92923	521	6.36497	964	3.88464	421	3.44603	366	3.50775
gene-BCIN_11g04330	Bcspt15	Bcspt15	505.86372400000005	30855	806.014	69078	792.487	71089	763.059	60991	1076.32	73420	1105.86	75477	1073.85	74388	1020.9674379999999	85916	1179.14	72934	1083.1554569999998	73282	958.785	64714	536.588	33558	1030.67	70311	1105.53	71131	905.458	60971	758.298	70827	1018.9	65539	448.1	29972	650.2523799999999	40351	617.369	39184	507.917	46089	559.159	36386	527.046	33299	491.517
gene-BCIN_06g01340	BCIN_06g01340	BCIN_06g01340	4.32649	197	4.40098	282	4.65853	313	4.8205	287	4.53957	223	5.68207	279	4.80665	240	4.87909	299	4.24117	190	4.90989	242	11.5881	563	5.42976	250	11.1071	545	12.8965	595	23.4203	1133	24.1229	1626	22.7204	1049	4.25793	210	5.62644	259	5.69165	268	5.19154	350	4.87767	236	6.30701	298	5.84072
gene-BCIN_05g04410	BCIN_05g04410	BCIN_05g04410	26.4894	1719	12.1325	1111	11.4233	1097	12.5146	1066	17.6422	1241	15.7606	1107	16.6983	1191	19.6084	1718	17.1179	1098	17.7152	1251	14.3211	997	23.1375	1526	14.3296	1007	12.3475	815	13.6526	946	16.2549	1569	12.4474	823	25.6888	1813	21.4055	1408	21.3699	1439	22.8953	2209	17.2874	1194	18.102	1222	15.7036
gene-BCIN_05g03200	BCIN_05g03200	BCIN_05g03200	0.355646	23	0.392679	35	0.353347	33	0.385743	32	0.420139	29	0.129205	9	0.518871	36	0.187865	16	0.287284	18	0.129465	9	0.396085	27	0.421547	27	0.367339	25	0.398118	26	0.58778	40	0.508431	48	0.475482	31	0.44091	31	0.520489	34	0.361826	24	0.656098	62	0.578148	39	0.410894	27	0.268593
gene-BCIN_15g00960	BCIN_15g00960	BCIN_15g00960	7.43399	292	15.1371	839	13.8496	805	16.6116	857	6.98429	298	7.52895	320	7.40999	320	4.97071	264	5.75747	224	6.65981	285	4.28202	181	7.87713	315	4.15094	177	3.4998	140	4.64671	195	5.65669	331	5.21615	209	7.50419	321	4.97669	199	6.23774	255	6.24633	365	13.5282	566	11.5439	472	15.9026
gene-BCIN_08g06670	Bchop1	Bchop1	9.42916	1201	6.01736	1081	6.05297	1142	6.5665890000000005	1101	3.69	511	3.42406	473	4.12958	580	4.99841	862	6.19503	780	5.0629100000000005	702	5.868138999999999	801	9.49331	1232	5.0954880000000005	704	6.39028	831	6.88715	940	6.40713	1217	6.45394	840	7.40306	1027	10.5253	1358	10.4266	1377	8.24672	1563	4.96101	674	4.49875	597	4.48708
gene-BCIN_11g03670	BCIN_11g03670	BCIN_11g03670	1.70074	221	3.4063	625	3.75433	722	3.43367	586	2.37209	334	2.10616	296	2.53828	363	1.66385	292	1.88882	243	1.46822	208	2.01093	280	1.74244	230	1.61066	227	1.24542	165	1.01643	141	1.48367	287	1.60025	212	1.65123	234	1.18398	156	1.37341	186	1.12764	218	3.38686	469	3.93943	533	2.82504
gene-BCIN_04g00530	Bcgcn1	Bcgcn1	20.7074	6155	24.1627	10135	26.3812	11605	27.7745	10837	23.2036	7473	25.1484	8089	24.73	8074	22.5957	9068	23.9564	7038	21.2912	6883	23.8308	7594	22.3256	6742	24.7104	7949	23.6041	7137	22.6625	7190	21.6607	9577	24.9547	7556	18.0186	5824	21.393	6445	20.2656	6250	20.6931	9146	13.5783	4295	15.6008	4825	15.4857
gene-BCIN_03g01490	Bclga1	Bclga1	7.089	391	1.23198	96	1.51191	124	1.22056	89	3.18699	191	3.1533	189	2.62233	159	0.698571	52	0.567388	31	0.914108	55	0.809103	48	7.28806	409	0.671985	41	0.579826	33	1.69604	100	1.52955	126	1.32953	75	8.51713	511	4.69164	263	5.42609	311	5.30446	435	1.54946	91	1.3	75	1.33711
gene-BCIN_05g05650	BCIN_05g05650	BCIN_05g05650	0.645428	27	0.623635	36	0.627923	38	0.642138	35	0.529204	24	0.532475	24	0.717849	33	0.406627	23	0.263834	11	0.698535	31	0.560514	25	0.816131	34	0.424128	19	0.749731	32	0.718638	32	0	0	0.431927	18	0.348475	16	0.69404	29	0.78389	34	0.494649	30	0.500516	22	0.428103	19	0.508788
gene-BCIN_01g08460	BCIN_01g08460	BCIN_01g08460	19.6998	852	5.68845	348	6.96866	446	6.28242	357	11.7438	551	11.0708	518	12.6374	601	12.0093	702	10.7649	460	13.2584	624	16.5067	766	18.3494	806	16.6058	777	14.485	637	15.8351	731	19.3158	1243	15.9902	705	22.3515	1051	19.9923	876	21.3004	956	24.1927	1556	9.51052	438	10.5064	473	9.0879
gene-BCIN_04g05740	Bcapm2	Bcapm2	15.8814	1068	7.37653	700	7.54509	751	8.06907	712	10.9763	800	11.2852	821	11.564	854	14.9743	1359	12.7991	851	14.6648	1072	9.72924	702	15.2168	1039	8.81329	642	8.48577	581	9.52892	684	11.9037	1191	9.88155	677	17.9786	1315	13.0646	890	13.3456	931	17.2441	1724	9.06052	649	10.337	723	7.71005
gene-BCIN_02g02190	BCIN_02g02190	BCIN_02g02190	1.18296	73	0.955679	83	1.04461	95	0.875658	71	1.06183	71	1.24984	83	1.33048	90	0.878073	73	1.17353	72	0.672917	45	0.819898	54	1.04289	65	0.555585	37	0.435851	28	1.54258	101	0.78912	72	1.07443	68	1.16528	78	1.01185	63	1.03123	66	0.895375	82	0.663438	44	0.694229	45	0.577454
NewGene_1102	--	--	8.06004	1925	1.95978	661	2.24467	794	2.25757	708	4.59091	1188	4.84337	1252	4.44068	1165	2.0485	661	2.06392	488	2.14949	559	1.62977	418	5.94225	1442	1.19234	309	1.80516	439	1.88216	480	3.22259	1145	2.95434	719	8.13054	2112	3.9045	946	3.53376	876	1.48767	529	1.81893	463	0.889133	221	2.46202
gene-BCIN_12g00230	BCIN_12g00230	BCIN_12g00230	1.45334	48	1.03983	49	0.714056	35	0.628043	27	2.21972	79	1.32255	47	1.18453	43	1.02252	46	1.20592	39	1.48534	53	0.606442	22	1.31888	44	0.829774	30	0.655976	22	1.70054	60	1.50032	74	1.51511	51	1.55915	56	1.4049	47	1.54506	53	1.59512	78	0.619542	22	1.30052	45	1.20322
gene-BCIN_01g08480	BCIN_01g08480	BCIN_01g08480	18.8405	1510	11.105	1256	11.4479	1357	11.8502	1246	16.7446	1454	16.861	1462	18.8264	1657	19.0318	2059	18.4001	1457	17.5585	1530	12.0244	1033	17.7382	1444	10.6412	923	9.08579	741	13.0676	1118	12.7801	1523	12.2986	1004	18.7622	1635	16.1458	1311	16.1366	1342	18.6638	2223	16.1228	1375	14.5257	1211	14.5776
gene-BCIN_04g03220	BCIN_04g03220	BCIN_04g03220	1.5863	174	3.0576	473	2.99372	486	2.66683	384	1.9633	233	1.6557	197	1.50552	182	1.31732	195	1.90257	206	1.50294	179	1.49397	176	1.77851	198	1.579	188	1.56429	175	2.08561	244	2.30833	377	2.07865	232	1.97202	235	1.60792	179	2.00953	229	1.75293	286	2.05331	240	2.45231	280	2.64947
gene-BCIN_04g06010	BCIN_04g06010	BCIN_04g06010	0.870781	119	1.02077	197	1.2568	254	1.16715	209	0.860012	127	0.906894	134	1.09834	165	0.457938	85	0.456781	62	0.53806	80	0.540021	79	0.806772	112	0.401551	60	0.424942	59	0.596501	87	0.750506	153	0.96556	135	0.6664	99	0.689408	96	0.606634	86	0.542355	110	0.751665	109	0.935664	133	0.894682
gene-BCIN_04g02730	Bciki3	Bciki3	14.0629	2180	8.85648	1938	8.93553	2050	8.89224	1810	15.3019	2570	15.8116	2653	14.6428	2493	17.9362	3754	18.755	2874	17.4202	2937	15.9477	2651	14.6595	2309	14.1391	2372	15.9817	2520	13.7294	2272	12.2766	2831	15.4054	2433	12.09	2038	18.5021	2907	17.4236	2803	16.6651	3841	5.11619	844	5.41516	874	5.143
gene-BCIN_15g00200	BCIN_15g00200	BCIN_15g00200	27.237032999999997	2086	30.7467	3309	30.9266	3488	31.7704	3181	22.658486000000003	1883	22.0731	1827	23.4286	1969	26.9109	2782	27.037599000000004	2053	27.423067000000003	2289	17.3742	1427	27.5771	2144	16.0533	1331	15.7227	1225	20.0634	1639	20.3731	2323	18.063397000000002	1411	30.216599000000002	2514	24.257804999999998	1881	26.5962	2111	28.635852999999997	3262	31.197136999999998	2533	30.353720000000003	2407	27.3593
gene-BCIN_03g01560	BCIN_03g01560	BCIN_03g01560	342.529	19014	0.708522	56	0.621616	52	0.379544	28	1.31306	79	2.48753	150	1.17237	72	0.984449	74	0.893411	50	0.819113	50	177.416	10558	369.293	20825	158.232	9506	164.067	9264	417.81	24755	434.364	35864	407.967	23069	433.569	26171	309.881	17433	341.781	19685	431.345	35603	2.17206	129	1.48618	86	1.27515
gene-BCIN_11g00820	BCIN_11g00820	BCIN_11g00820	10.0482	421	6.07781	359	6.11659	379	6.28986	346	9.66279	439	11.3249	513	9.36833	431	8.4266	476	7.02571	291	7.9194	361	8.1913	368	9.53386	406	6.81813	309	7.32074	312	9.57289	428	12.6147	786	9.16671	391	11.6723	532	8.83719	375	10.8383	471	10.9484	682	9.20056	410	8.87458	387	6.46836
gene-BCIN_09g05220	BCIN_09g05220	BCIN_09g05220	2.30507	352	1.7743030000000002	382	1.83363	413	1.81696	362	1.95128	321	2.26892	374	2.54392	426	2.01958	416	2.4486	369	1.76974	293	0.9848129999999999	161	2.33695	362	1.11638	184	1.16387	181	1.53801	250	1.405	319	1.3833090000000001	215	2.70853	449	1.71757	266	1.51111	237	1.6458460000000001	372	1.28707	209	1.62743	258	1.42852
NewGene_276	--	--	0.317812	21	0.944797	80	0.637116	60	0.774691	61	0.851877	54	0.790797	51	0.8014319999999999	54	0.490856	43	0.5483899999999999	33	0.697472	46	0.346736	24	0.30976099999999995	20	0.488287	30	0.44455999999999996	29	0.501756	32	0.450038	43	0.397747	27	0.528713	35	0.812935	51	0.444067	30	0.61203	52	0.803366	47	0.723171	45	0.82721
gene-BCIN_07g01070	BCIN_07g01070	BCIN_07g01070	1.98987	135	4.79469	457	4.93058	493	4.83469	429	2.72381	200	2.80741	205	3.51235	261	2.7286	249	2.64557	177	2.82461	208	1.32093	96	2.79234	192	0.998548	73	1.33902	92	1.31544	95	1.85125	186	1.91709	132	2.75274	202	2.34707	161	1.86302	131	2.78792	280	4.47105	321	3.14501	221	4.32153
gene-BCIN_16g01210	Bcpfs2	Bcpfs2	83.8388	6467	142.098	15466	128.213	14634	128.649	13024	109.196	9126	106.311	8873	110.407	9354	94.6205	9853	93.8609	7155	90.4332	7586	113.803	9410	82.7997	6488	112.224	9367	117.935	9253	97.298	8010	89.1929	10233	94.666	7438	75.8697	6363	79.1458	6187	77.1477	6174	73.9903	8486	127.361	10454	133.983	10751	111.883
gene-BCIN_04g04870	BCIN_04g04870	BCIN_04g04870	0.337959	9	1.78995	62	1.23288	45	2.00576	65	10.1387	269	7.59932	201	7.16901	193	3.95943	131	3.40474	83	4.73545	126	0.644669	17	0.486022	13	0.525482	14	1.62989	41	1.01438	27	0.368169	14	0.623929	16	1.15893	31	0.215879	6	0.370292	10	0.492217	18	6.98885	182	6.95976	177	8.07989
gene-BCIN_11g06340	BCIN_11g06340	BCIN_11g06340	41.471442999999994	1340	17.6457	805	18.2482	873	20.028	850	39.4954	1383	36.7183	1284	34.9823	1242	38.8214	1694	40.898483000000006	1306	38.583	1356	29.7279	1030	41.5521	1364	31.3653	1097	26.9679	887	31.7453	1095	34.5831	1663	30.7864	1014	46.3365	1628	34.6579	1135	36.3034	1218	39.626008999999996	1904	35.4454	1219	32.7694	1102	27.9203
gene-BCIN_05g05830	BCIN_05g05830	BCIN_05g05830	10.7041	892	5.63922	664	6.61305	816	5.78313	633	2.51639	228	2.60719	236	2.2328	205	1.74148	196	1.70212	141	2.26077	205	9.15095	818	11.5138	975	8.00695	722	7.27658	617	4.01716	358	5.00193	620	4.3209	367	12.8648	1166	6.18555	523	5.57462	482	7.63299	946	9.48167	841	10.218	886	8.58576
gene-BCIN_06g02400	Bcerg9	Bcerg9	89.5341	7066	104.316	11617	101.239	11824	97.8569	10137	71.3201	6099	71.3216	6091	71.0847	6162	77.2639	8233	85.5811	6675	74.2582	6373	77.2464	6536	95.5328	7659	75.6438	6460	81.2768	6525	66.898	5635	61.9843	7276	68.7711	5529	91.5805	7859	82.9116	6631	81.6043	6682	76.9839	9034	86.6598	7278	83.1145	6824	81.2181
NewGene_418	--	SS1G_04938	39.3253	1195	44.1341	1893	42.5039	1912	43.7309	1745	81.6685	2689	75.9638	2498	76.5956	2557	48.1248	1975	45.4112	1364	55.5029	1835	77.0645	2511	45.2084	1396	84.7256	2786	82.4106	2548	72.4624	2351	73.4871	3322	76.8082	2378	40.4787	1338	41.2905	1272	40.7742	1286	42.6821	1929	53.808	1740	50.0254	1582	46.1341
gene-BCIN_14g01390	BCIN_14g01390	BCIN_14g01390	10.9776	600	6.92656	535	7.04084	570	8.05186	578	8.85684	525	9.11735	540	9.48546	570	9.38744	693	9.62057	520	9.25062	550	6.04693	355	10.6244	590	5.36326	318	4.96545	277	6.05867	354	8.83647	719	6.2955	351	13.1245	780	11.8548	657	11.3763	646	14.4871	1178	9.31288	542	9.3744	534	8.7833
gene-BCIN_04g00730	BCIN_04g00730	BCIN_04g00730	5.63441	304	1.8397	140	1.95097	156	1.60798	114	2.88482	169	3.70716	217	2.85215	169	1.81264	132	2.04381	109	2.32831	137	4.9988	289	5.36445	294	5.26769	308	4.14954	228	6.1535	354	5.65368	453	6.01148	330	5.44434	319	4.16026	228	4.54551	255	4.91407	394	1.85696	107	2.69138	151	2.02196
gene-BCIN_01g04570	Bccao1	Bccao1	7.65277	785	22.4922	3255	20.8092	3158	21.828	2938	10.6124	1180	12.5656	1395	12.3655	1393	14.9743	2074	17.0571	1729	14.7773	1648	4.20452	463	7.00938	731	4.14285	460	4.12418	431	7.09845	777	7.16867	1094	7.6412	799	7.29227	814	7.79661	811	6.667	710	8.86016	1351	9.76778	1066	8.67914	926	8.75487
gene-BCIN_03g06190	BCIN_03g06190	BCIN_03g06190	276.509	14795	94.6109	7144	91.2114	7223	93.6743	6579	220.388	12777	214.796	12436	203.999	11989	181.893	13140	176.993	9360	194.686	11329	83.6948	4801	282.351	15347	73.2556	4242	75.0085	4083	79.5108	4541	85.7972	6829	73.103	3985	270.408	15733	215.086	11663	220.927	12265	209.437	16663	137.844	7849	124.412	6926	117.767
gene-BCIN_05g02120	BCIN_05g02120	BCIN_05g02120	18.1662	2139	14.6466	2434	15.0397	2621	14.7765	2284	17.593	2245	18.2169	2322	19.3501	2503	17.9265	2850	16.3102	1899	14.7408	1888	10.5867	1337	17.3896	2081	9.26829	1181	9.09674	1090	11.0197	1385	11.7988	2067	11.3383	1360	17.9621	2300	16.943	2022	18.4391	2253	18.8241	3296	12.5937	1579	14.0985	1728	11.5957
gene-BCIN_06g00180	BCIN_06g00180	BCIN_06g00180	0	0	0	0	0	0	0	0	0	0	0	0	0	0	0	0	0	0	0	0	0	0	0	0	0.171143	5	0	0	0	0	0	0	0	0	0	0	0	0	0	0	0	0	0	0	0	0	0
gene-BCIN_05g04060	BCIN_05g04060	BCIN_05g04060	23.1339	1331	8.92983	725	9.67595	824	10.6026	801	16.5362	1031	18.3021	1140	16.752	1059	17.6093	1368	14.8963	847	17.7919	1113	18.1225	1118	22.4968	1315	16.7715	1044	16.7812	982	15.2215	935	15.7004	1344	12.9525	759	26.8653	1681	18.8344	1098	20.1024	1200	22.2984	1907	15.2902	936	14.3621	860	13.8107
NewGene_903	--	--	1.16803	23	2.23504	60	3.07995	87	2.2738	57	1.41663	30	1.3941	29	1.71192	36	1.78627	46	2.27169	43	1.62219	34	2.27593	47	1.0132	20	1.31458	27	1.70423	33	1.57136	32	2.10883	60	1.80719	35	1.0032	21	1.39088	27	0.741878	15	0.933042	27	2.73284	56	2.57939	51	3.47784
gene-BCIN_01g09720	BCIN_01g09720	BCIN_01g09720	34.3821	4033	17.2548	2856	17.5097	3040	18.3963	2833	41.0559	5218	38.0889	4834	36.6318	4719	46.6536	7388	39.6328	4594	39.0839	4985	28.4443	3577	33.1917	3955	27.2587	3460	25.8668	3086	21.1507	2648	22.5822	3940	21.1268	2525	34.3834	4386	15.6017	1855	15.698	1911	16.6008	2896	17.7517	2216	21.1259	2578	17.2057
gene-BCIN_05g05580	Bcprs5	Bcprs5	5.51865	416	6.13471	652	6.98259	778	6.32198	625	5.74095	469	5.13592	419	5.39521	447	7.87087	800	7.55242	562	7.81647	640	4.50457	364	5.34757	409	4.29618	350	4.16142	319	3.36015	270	3.73149	418	3.18769	245	5.07472	416	6.14918	470	7.26828	568	7.85359	879	6.75756	542	6.53049	512	6.34156
gene-BCIN_08g03010	BCIN_08g03010	BCIN_08g03010	1.67635	146	1.3799	170	1.47064	190	1.66075	190	2.56959	243	3.32267	313	2.76279	264	2.60104	306	3.0008	258	2.60244	247	0.485506	46	1.88491	167	0.877809	83	1.07381	95	2.35932	219	2.12885	276	2.21661	197	1.45279	138	1.80621	160	1.28177	116	1.76399	229	1.54598	144	1.36049	124	1.12731
gene-BCIN_06g00830	BCIN_06g00830	BCIN_06g00830	5.64708	596	3.65518	545	3.75163	586	3.66152	507	4.45113	509	4.68231	535	4.62507	536	3.81059	543	3.86431	403	3.69573	424	2.92541	331	5.69261	610	2.95913	338	2.37961	256	2.83665	320	3.33045	523	2.87137	309	7.5863	871	5.29859	567	4.97586	545	5.74708	902	4.71426	530	3.99561	439	4.43398
gene-BCIN_11g01030	BCIN_11g01030	BCIN_11g01030	13.2685	1374	25.597	3739	25.1168	3848	25.6531	3486	14.515	1628	14.9637	1676	14.4548	1644	10.8492	1517	10.3583	1060	10.1042	1138	14.8114	1644	13.765	1448	14.0009	1569	14.8404	1563	16.0043	1769	15.3008	2356	15.9775	1685	14.2205	1601	16.7649	1759	17.2214	1850	16.248	2501	21.7537	2397	22.9039	2467	21.2176
gene-BCIN_03g03500	BCIN_03g03500	BCIN_03g03500	0.051434	4	0.147506	13	0.197157	18	0.277867	22	0.197472	13	0.101455	7	0.249473	17	0.122704	10	0.033616	2	0.031787	3	0.031227	3	0	0	0.154939	11	0	0	0.130202	9	0.211514	19	0.259745	16	0.121645	8	0.038707	3	0.192499	13	0.050687	5	0.086584	6	0.048281	4	0
gene-BCIN_07g02040	BCIN_07g02040	BCIN_07g02040	0	0	0	0	0	0	0	0	0.046973	3	0	0	0.060854	4	0	0	0	0	0	0	0	0	0	0	0.030309	2	0	0	0	0	0	0	0	0	0	0	0	0	0	0	0	0	0.12711	8	0	0	0
NewGene_2285	--	--	0	0	0	0	0.013468	2	0	0	0	0	0	0	0	0	0	0	0	0	0	0	0	0	0	0	0	0	0	0	0	0	0	0	0	0	0	0	0	0	0	0	0	0	0	0	0.002428	1	0.006414
gene-BCIN_10g03760	Bcinp51	Bcinp51	7.14237	984	6.87582	1337	6.80227	1387	6.95586	1258	7.67095	1145	7.95811	1187	7.86033	1190	8.94559	1664	8.27793	1127	8.31045	1245	4.55833	674	8.39784	1176	4.09912	612	3.39508	476	4.44199	654	5.05358	1036	5.36618	754	7.77055	1164	5.76071	805	5.14803	736	5.68878	1166	5.67438	832	6.98307	1001	5.18461
gene-BCIN_02g04950	BCIN_02g04950	BCIN_02g04950	0.153377	5	0.113122	5	0.186558	9	0.098209	5	0.059091	2	0.093668	4	0.083523	3	0.038987	2	0.129773	4	0.005047	1	0.102611	4	0.160628	6	0.256709	9	0.104636	4	0.182373	7	0.101544	5	0.240019	8	0.17881	7	0.063601	3	0.148509	5	0.043347	3	0.051763	2	0.143731	5	0.137159
gene-BCIN_01g03060	Bccyc3	Bccyc3	69.0215	3264	51.988	3469	51.633	3613	55.1369	3422	49.9505	2559	51.6571	2643	49.0614	2548	60.207	3844	53.8655	2517	58.2191	2994	67.9196	3443	67.7241	3253	58.2967	2983	59.9072	2881	62.8687	3173	60.6965	4269	54.6707	2633	71.8302	3693	70.2996	3369	71.5501	3510	73.5482	5171	70.6926	3557	71.95	3539	61.6025
NewGene_2403	--	--	0.299649	22	0.867612	81	0.475131	49	0.8511409999999999	78	1.27521	95	1.14946	84	0.515389	41	0.417269	41	0.496168	35	0.503053	40	0.328494	26	0.224024	17	0.244738	18	0.292748	22	0.331574	26	0.8822869999999999	93	0.6364240000000001	45	0.215542	17	0.212847	14	0.193727	15	0.40436	42	1.51285	106	0.838678	63	1.96708
gene-BCIN_10g06270	BCIN_10g06270	BCIN_10g06270	0.061852	4	0.04383	4	0.031398	4	0.151194	13	0.079861	6	0.138271	10	0.095512	7	0.045275	4	0.031343	2	0.041777	3	0.094295	7	0.153382	11	0.042938	4	0.045681	4	0.111253	8	0.051579	5	0.090721	6	0.166934	12	0.161901	11	0.402749	27	0.212285	21	0.159323	11	0.080491	6	0.061702
gene-BCIN_14g05040	BCIN_14g05040	BCIN_14g05040	32.8308	2509	68.8528	7425	65.0367	7355	69.537	6975	51.0294	4225	52.1686	4314	50.0119	4198	47.7692	4929	46.7128	3528	45.406	3774	34.951	2863	30.1499	2341	33.7159	2788	31.4541	2445	39.9002	3255	44.7795	5090	40.9871	3191	29.1451	2422	30.1583	2336	29.4163	2333	25.1338	2856	65.4307	5321	70.0223	5567	57.8493
gene-BCIN_09g01470	BCIN_09g01470	BCIN_09g01470	0.179459	10	0.363518	28	0.373606	30	0.203389	15	0.331484	19	0.492281	29	0.14372	9	0.279956	20	0.44966	24	0.399936	23	0.06644	4	0.07459	5	0.059984	4	0.074369	4	0.130034	8	0.164203	13	0	0	0	0	0.147793	8	0.19085	11	0.12986	11	0.186316	11	0.260009	15	0.264378
gene-BCIN_04g03120	BcCHSIIIa	BcCHSIIIa	74.2776	10687	57.285	11631	58.3368	12421	57.3583	10833	68.9301	10746	70.3903	10959	71.1626	11246	90.694	17618	92.8671	13206	81.719	12787	37.996	5861	80.0555	11701	36.8828	5743	35.2402	5158	39.5178	6069	43.743	9362	44.8352	6571	74.8304	11708	76.9857	11225	74.3391	11098	71.7921	15359	49.8789	7637	51.7743	7750	50.5575
gene-BCIN_10g05120	BCIN_10g05120	BCIN_10g05120	0.389317	26	0.274949	26	0.409477	41	0.516496	45	0.097897	8	0.147514	11	0.21132	16	0.123849	12	0.030786	3	0.041591	3	0.069261	5	0.447934	31	0.041983	3	0.165957	12	0.099322	8	0.164669	17	0.229048	16	0.213344	16	0.255835	18	0.188892	13	0.431636	43	0.339371	24	0.364106	26	0.553898
gene-BCIN_08g01660	BCIN_08g01660	BCIN_08g01660	39.0594	4064	14.6922	2158	14.6095	2250	15.5151	2119	12.4642	1406	12.9427	1458	12.6389	1445	19.5867	2752	20.0688	2064	16.3225	1847	20.4889	2286	37.8618	4002	17.8561	2011	18.6877	1978	27.2615	3028	24.8686	3849	25.0134	2651	39.8687	4511	23.1547	2442	21.7524	2349	24.7575	3831	8.77769	972	7.88813	854	7.49467
NewGene_2258	--	--	1.95729	53	3.21074	117	2.71464	104	4.19688	112	5.23511	147	4.60292	134	5.32322	151	3.50481	127	3.50671	90	5.09216	143	2.32845	67	2.75345	75	3.39209	99	3.43763	94	3.17076	91	2.87768	112	1.75119	48	2.64019	74	3.46214	95	6.60122	140	4.50725	173	6.64882	165	4.59548	124	5.40294
NewGene_1277	--	--	0.189061	19	0.664524	79	2.31309	285	0.870061	114	0.907123	82	1.01525	96	1.37607	132	1.30292	152	0.606123	60	0.720779	78	0.143964	16	0.476225	43	0.34153	37	0.344508	35	0.179576	18	0.550462	82	0.227936	24	0.105243	12	0.382683	34	0.206496	22	0.083066	13	0.667207	65	0.877046	91	1.6255
gene-BCIN_03g04200	BCIN_03g04200	BCIN_03g04200	1.25434	77	1.81674	156	1.95803	177	2.51744	201	0.911437	61	0.634988	42	0.670068	45	1.30069	107	1.217	74	1.06072	71	0.421913	28	1.0471	65	0.957674	63	0.504536	32	0.61997	41	0.834674	76	1.15567	72	0.891645	59	1.33298	83	1.00161	64	1.12333	102	1.653	107	1.47786	94	1.2193
gene-BCIN_05g01600	BCIN_05g01600	BCIN_05g01600	416.319	17046	120.706	6975	120.207	7284	123.601	6643	296.501	13154	296.901	13154	306.186	13770	426.478	23576	410.81	16624	469.582	20909	317.488	13936	395.4	16446	286.942	12714	264.705	11025	333.026	14554	366.274	22307	298.347	12444	453.916	20210	455.875	18916	511.324	21722	589.128	35867	193.113	8415	172.298	7340	169.317
NewGene_1334	--	--	0.031211	4	0.329696	47	0.616556	91	0.078099	11	0.631636	69	0.34761	38	0.03357	4	1.12232	150	1.7945520000000001	175	1.36864	148	0.421619	45	0.041406	5	0.713434	77	0	0	0	0	0.021637	4	0.092427	10	0	0	0.044749	6	0	0	0.021072	4	0.151835	16	0.023567	3	0.468431
gene-BCIN_03g08160	BCIN_03g08160	BCIN_03g08160	22.4826	1278	12.6741	1017	13.1503	1107	13.1983	985	20.4583	1260	21.4977	1323	19.6014	1224	19.478	1495	16.9581	953	19.0003	1175	16.7537	1021	20.9883	1212	15.9869	984	17.5201	1013	18.3264	1112	20.2264	1710	16.8946	979	21.4873	1328	19.9878	1152	21.8855	1291	22.644	1914	17.3302	1049	15.4366	913	14.2486
gene-BCIN_05g07200	BCIN_05g07200	BCIN_05g07200	173.372	10003	88.4873	7205	92.0611	7860	90.4304	6849	56.4923	3532	52.826	3298	53.5353	3393	46.234	3602	44.7568	2552	52.7194	3308	78.545	4858	171.492	10051	73.5622	4593	72.1799	4236	88.9638	5479	105.659	9068	86.245	5069	183.69	11524	145.711	8520	149.531	8951	153.734	13189	200.229	12294	187.561	11258	173.093
gene-BCIN_07g06220	BCIN_07g06220	BCIN_07g06220	263.893	24282	196.955	25575	206.55	28126	199.841	24137	289.817	28895	302.279	30097	298.246	30143	290.682	36113	305.909	27820	282.007	28220	300.211	29614	265.74	24840	277.561	27639	324.627	30384	296.643	29134	278.267	38086	327.586	30706	244.346	24449	278.076	25931	274.12	26171	259.332	35482	133.541	13077	137.021	13118	116.166
NewGene_387	--	--	0.079829	8	1.2193749999999999	169	1.34712	197	1.37006	178	1.8062900000000002	193	1.4965	160	2.04025	221	1.17932	156	0.7922830000000001	78	1.54493	166	0.903781	96	0.469564	47	0.47195899999999996	50	0.938873	95	0.778818	82	0.670655	99	0.893027	87	0.126731	14	0.162375	17	0.546866	55	0.33455999999999997	48	1.7481	184	1.6701	172	1.78707
gene-BCIN_11g03250	BCIN_11g03250	BCIN_11g03250	3.38999	189	3.76338	295	3.18483	262	3.40605	249	2.46871	149	3.90572	235	4.26902	261	3.21209	241	3.32032	183	3.06315	186	1.68639	101	3.63759	206	1.02782	62	2.00946	114	1.61841	96	2.35053	195	2.43494	138	3.19621	194	3.37705	191	2.76422	160	3.04379	252	4.47282	265	3.90726	226	3.98918
gene-BCIN_05g06530	BCIN_05g06530	BCIN_05g06530	16.8363	705	8.92628	528	8.73514	541	9.55836	525	16.0678	729	14.2831	647	13.288	611	13.5861	768	13.5158	559	12.6114	574	7.37289	331	16.3743	696	7.51785	341	7.16935	306	8.94452	400	9.47053	590	6.25641	267	18.5421	844	12.9621	550	12.7413	554	12.1148	754	11.9072	531	12.9517	564	11.859
gene-BCIN_11g03690	BCIN_11g03690	BCIN_11g03690	0	0	0.17416	9	0.251477	13	0.055057	3	0.290883	11	0.392877	15	0.609924	24	0.170169	8	0.132168	5	0.323203	13	0.253365	10	0.16749	6	0.348014	13	0.248432	9	0.166598	7	0.291906	15	0.473468	17	0	0	0.213159	8	0.215824	8	0.161141	9	0.108584	4	0.200218	8	0.123539
gene-BCIN_01g09930	BCIN_01g09930	BCIN_01g09930	0.277262	13	0.433383	29	0.467468	33	0.530196	33	0.158787	8	0.288372	15	0.435366	23	0.18534	12	0.574592	27	0.376007	19	0.201511	11	0.109794	6	0.210533	11	0.135942	7	0.0338	2	0.097318	7	0	0	0.186635	10	0.269753	13	0.208344	11	0.189025	14	0.886015	44	0.586454	29	0.98456
gene-BCIN_12g02820	BCIN_12g02820	BCIN_12g02820	17.0732	3504	9.13405	2645	9.91982	3013	9.83908	2650	15.0484	3346	17.0905	3795	16.4033	3697	14.8834	4124	15.0662	3056	13.2208	2951	9.15522	2014	16.813	3505	9.67989	2150	8.10533	1692	10.1724	2228	11.0111	3361	11.7361	2453	16.633	3712	14.6197	3040	14.916	3176	15.3456	4682	8.13715	1777	8.7027	1858	7.96573
gene-BCIN_04g03350	BCIN_04g03350	BCIN_04g03350	0.789759	18	3.30025	101	2.75296	89	3.08686	88	1.69248	40	1.77809	42	2.37565	57	1.74545	52	1.77479	38	1.2944	31	1.05231	25	1.06959	24	1.4405	34	1.07213	24	1.82311	43	1.08569	35	1.75789	39	0.95816	23	0.628285	14	1.37274	31	1.23804	40	1.80829	42	1.93783	44	2.29428
gene-BCIN_11g04730	BCIN_11g04730	BCIN_11g04730	0.851958	57	0.218166	21	0.429731	43	0.24563	22	0.96952	71	0.8987	66	0.965816	71	0.524924	48	0.567447	38	0.323416	24	0.715473	52	0.729251	50	0.367933	27	0.55252	38	0.210285	16	0.467092	47	0.275516	19	0.739102	54	0.584169	40	0.553192	39	0.717593	72	0.48935	35	0.289594	21	0.602312
gene-BCIN_01g09790	BCIN_01g09790	BCIN_01g09790	18.2466	1304	20.606	2073	21.3849	2262	21.461297000000002	2010	18.3532	1432	18.4063	1423	17.9617	1410	25.2826	2434	24.3039	1717	25.672859000000003	1998	12.3869	952	16.879516000000002	1223	11.8276	921	11.5426	845	15.363333999999998	1175	18.694	1996	14.980274999999999	1087	18.1763	1410	19.7162	1432	19.7197	1461	21.947775999999998	2357	25.3915	1927	26.1552	1951	22.379240000000003
gene-BCIN_12g04520	BCIN_12g04520	BCIN_12g04520	28.1633	1906	21.398	2044	23.0831	2312	21.1961	1883	15.4671	1135	14.9689	1097	14.7833	1099	10.4582	956	9.95634	666	10.217	752	24.819	1801	28.4681	1958	21.9958	1611	18.5776	1279	21.5177	1555	24.6007	2477	20.8504	1438	27.5556	2028	19.7623	1356	18.3811	1291	20.1402	2027	21.8207	1572	23.8843	1682	21.1208
gene-BCIN_15g05270	Bcpie2	Bcpie2	305.96711300000004	23817	176.497	19616	223.338	25922	212.354	21834	761.0765240000001	65090	737.258	62873	747.197	64735	886.793	94357	1059.69	82677	889.495	76362	3845.89	325451	286.333	22927	4171.49	356340	4791.66	384767	2652.55	223462	1985.85	233023	2935.77	236049	221.465	18887	395.972	31570	347.38325299999997	28302	279.75	32588	106.743	8929	101.196	8214	92.3125
gene-BCIN_02g03590	Bcdep1	Bcdep1	19.2743	1577	18.2449	2106	17.7074	2143	17.7682	1908	17.1805	1523	16.7242	1480	16.4555	1479	18.2767	2018	19.8247	1603	17.6001	1566	9.09974	798	18.3503	1525	9.18582	813	10.1285	843	11.1112	970	10.4076	1266	10.3597	864	17.6629	1571	16.9195	1403	17.7689	1508	17.1678	2088	14.5508	1267	14.3856	1224	13.9352
gene-BCIN_04g06620	BCIN_04g06620	BCIN_04g06620	5.4502	258	0.559353	38	0.824093	58	0.520599	33	0.544027	28	0.563854	29	0.567766	30	0.509402	33	0.256862	12	0.357633	19	1.19685	61	5.17324	249	0.961538	50	0.951878	46	2.39078	121	3.26554	230	3.47618	168	6.76559	348	4.97978	239	6.57091	322	7.4403	523	1.54685	78	1.41077	70	1.45123
gene-BCIN_12g00660	BCIN_12g00660	BCIN_12g00660	22.1302	3974	18.1612	4602	18.7602	4985	18.5158	4364	21.0127	4088	22.9788	4465	22.7359	4485	26.0312	6311	24.2258	4300	22.1206	4320	15.4453	2974	22.1945	4049	15.2333	2960	13.4506	2457	16.839	3228	17.2698	4613	18.2286	3335	21.6982	4237	25.3011	4604	25.2412	4703	26.4738	7069	9.37436	1792	10.8197	2022	10.3247
gene-BCIN_01g10290	BCIN_01g10290	BCIN_01g10290	8.36305	687	5.20731	604	6.25377	760	5.46773	590	7.86476	700	7.45507	663	7.16319	646	8.07323	895	6.89114	560	6.75672	604	7.23511	637	8.52371	711	6.9042	614	6.81921	570	5.90515	518	6.95317	850	5.78485	484	9.76056	872	7.4247	618	6.20882	529	7.35091	898	6.98245	611	6.98399	597	7.17566
gene-BCIN_10g02830	BCIN_10g02830	BCIN_10g02830	7.30872	503	6.18412	600	5.84388	595	6.48971	586	6.13739	457	5.90132	439	5.14845	389	5.83054	541	5.3651	365	5.21839	390	4.17453	308	8.62954	603	3.69278	275	2.95161	207	4.115	302	4.88609	500	4.77604	335	8.43021	630	6.54227	456	6.82	487	6.34144	648	8.22971	602	8.21135	588	7.66255
gene-BCIN_16g00180	BCIN_16g00180	BCIN_16g00180	3.61574	148	2.1242	123	1.5723	95	1.88924	102	1.69608	75	2.07605	92	1.66356	75	1.02687	57	1.48115	60	1.81866	81	1.59711	70	3.75549	156	1.59411	71	2.4946	104	1.75289	77	2.27564	138	1.76049	74	4.70373	209	2.80782	116	3.59881	153	3.77164	229	4.30453	187	5.54441	235	3.95211
gene-BCIN_05g04090	BCIN_05g04090	BCIN_05g04090	0.208371	9	0.25487	15	0.265881	16	0.193744	11	0.254095	11	0.137346	6	0.216434	10	0.074376	5	0.050633	2	0	0	0.189369	9	0.230651	10	0.083978	4	0.155486	7	0.029479	2	0.076737	5	0.099399	5	0.250874	11	0.506005	21	0.189531	8	0.288141	18	0	0	0.39525	17	0.090675
gene-BCIN_11g06540	BCIN_11g06540	BCIN_11g06540	1.02818	55	0.656663	50	0.495561	39	0.370482	26	0.985231	57	0.965398	56	1.2526	73	0.57747	42	0.735593	39	0.745472	44	0.84067	48	1.18876	65	0.983894	57	0.946533	52	1.01604	58	0.825883	66	1.22938	67	0.789354	46	0.732153	40	0.942618	52	0.907041	72	0.598189	34	0.538946	30	0.415364
gene-BCIN_03g02560	BCIN_03g02560	--	0.270897	11	0.184491	11	0.274935	17	0.255704	14	0.841222	37	0.910787	39	1.05394	46	1.02657	55	0.716518	28	1.01126	44	0.436126	19	0.388535	16	0.351592	16	0.353981	15	0.411961	18	0.56451	34	0.390265	16	0.382637	17	0.528194	22	0.752922	31	0.512669	31	0.327094	14	0.518069	22	0.328084
gene-BCIN_07g00750	Bcsec59	Bcsec59	8.45799	1121	20.5393	3842	21.5691	4231	21.3861	3721	11.92	1712	12.084	1733	12.551	1828	12.3052	2202	12.9199	1693	10.8607	1566	6.33318	900	8.69325	1171	6.76135	970	5.88107	793	7.84647	1110	8.15604	1608	8.81593	1191	7.39736	1067	9.34967	1256	8.83398	1215	9.33065	1839	15.4014	2173	14.1056	1945	11.7822
gene-BCIN_09g02990	BCIN_09g02990	BCIN_09g02990	0.148657	6	0.087263	5	0.111136	7	0.190249	11	0.064527	3	0.139071	7	0.039253	2	0.044263	3	0.064067	3	0.207421	10	0.093168	4	0.25465	11	0.111217	5	0.181164	8	0.070183	4	0.063903	4	0.227474	10	0	0	0.15539	7	0.145517	7	0.141619	9	0.261859	12	0.123363	6	0.164131
gene-BCIN_14g00860	BCIN_14g00860	BCIN_14g00860	10.017	432	21.5759	1314	20.8616	1332	19.5025	1104	14.4515	676	13.3567	624	13.8481	656	14.9371	870	15.0163	641	15.426	724	23.3225	1079	10.9406	480	20.254	946	17.5616	771	22.112	1018	25.462	1634	21.9659	965	11.697	549	9.20086	403	8.83319	396	11.3831	730	47.6231	2186	38.4918	1728	42.1816
gene-BCIN_11g05820	BCIN_11g05820	BCIN_11g05820	0.686765	69	1.53511	218	1.37667	205	1.2529	165	1.01918	111	0.787711	86	0.813521	90	0.585634	80	0.297878	30	0.289162	32	0.564432	61	1.02872	105	0.83568	91	0.45243	47	0.75336	81	0.657034	99	0.704229	72	0.541958	60	0.48528	50	0.81499	85	0.692327	104	1.65025	177	1.60598	168	1.4623
gene-BCIN_01g05370	BCIN_01g05370	BCIN_01g05370	4.04529	291	2.7715	281	2.36334	252	2.76437	261	3.98483	310	3.79229	295	4.52946	358	3.93412	382	4.85773	345	3.57418	280	1.79596	139	3.83737	280	1.95418	152	2.12624	156	1.6155	124	2.73364	292	2.7666	203	4.2747	334	3.90282	284	3.65164	273	4.34893	465	4.29089	328	3.43336	257	4.01489
gene-BCIN_03g05510	BCIN_03g05510	BCIN_03g05510	14.3007	2486	21.0103	5153	21.4235	5510	20.7481	4734	13.4717	2537	14.7209	2769	14.1973	2711	16.2811	3821	17.2203	2958	13.6257	2576	7.91351	1475	14.4603	2553	8.00989	1507	6.9478	1229	8.10369	1504	8.76798	2267	9.26736	1641	13.2061	2496	12.0757	2127	10.9657	1978	11.2333	2903	13.8921	2570	15.6928	2838	16.5041
gene-BCIN_15g04380	BCIN_15g04380	BCIN_15g04380	0.181365	6	0.270175	12	0.455494	21	0.244686	10	0.298901	10	0.276815	9	0.080524	3	0.173865	8	0.424298	13	0.291225	10	0.259595	9	0.315067	10	0.076985	3	0.110667	4	0.083704	3	0.203765	10	0.313979	10	0.326583	11	0.299953	10	0.31816	10	0.36035	16	0.208623	7	0.325243	11	0.20487
gene-BCIN_12g06430	BCIN_12g06430	BCIN_12g06430	33.1311	1406	508.244	30418	534.957	33575	533.493	29699	820.251	37692	795.609	36512	792.721	36928	667.665	38231	658.254	27591	716.103	33029	51.4331	2339	32.035	1381	52.3037	2401	54.0545	2332	42.2301	1912	45.6366	2879	40.5256	1751	33.642	1552	31.833	1369	33.7428	1485	37.1619	2344	1101.62	49719	942.463	41585	1010.38
gene-BCIN_10g01230	BCIN_10g01230	BCIN_10g01230	15.653	851	22.3555	1716	21.3436	1718	22.5188	1607	17.3216	1021	16.2007	954	15.5313	928	18.909	1388	19.8286	1066	20.0283	1185	18.3317	1069	15.3064	846	17.7005	1042	14.229	787	19.5873	1137	18.903	1529	17.8279	988	16.8738	998	16.9103	932	17.8233	1006	18.8556	1525	19.2509	1114	19.5187	1104	16.72
gene-BCIN_08g00350	BCIN_08g00350	BCIN_08g00350	44.526044999999996	3255	56.838347999999996	5893	56.9335	6179	59.125023999999996	5703	44.5517	3543	44.4725	3533	43.4035	3500	39.9706	3953	39.8983	2898	40.9623	3259	94.26719299999999	7404	49.167964999999995	3652	99.3712	7891	88.791	6628	89.5925	7002	91.5231	9971	92.6577	6931	44.8274	3563	42.096183999999994	3122	40.1108	3052	41.3593	4509	55.576938999999996	4334	48.6733	3716	57.06
NewGene_2240	--	--	0.375402	17	0.071609	5	0.199845	13	0	0	0.020214	1	0.088475	5	0.081102	4	0.033047	2	0.148698	7	0	0	0.64698	30	0.536521	24	0.298852	14	0.126482	6	0.226265	11	0.329863	21	0.313108	13	0.27087	13	0.138091	6	0.077736	4	0.42927799999999994	27	0.21411400000000003	11	0.086373	4	0.036824
gene-BCIN_09g00410	BCIN_09g00410	BCIN_09g00410	0	0	0	0	0	0	0	0	0	0	0	0	0	0	0	0	0	0	0	0	0	0	0	0	0	0	0	0	0	0	0.137519	6	0	0	0	0	0	0	0	0	0	0	0	0	0	0	0
gene-BCIN_08g01390	BCIN_08g01390	BCIN_08g01390	17.498547000000002	2258	16.3641	2995	15.988249999999999	3078	16.5935	2821	14.7041	2091	15.6291	2194	14.077	2008	11.924	2093	12.498814999999999	1590	9.35355	1313	7.6869369999999995	1070	19.1712	2496	7.4154	1029	6.68879	884	7.3442	1013	7.78549	1506	7.813015999999999	1032	19.3335	2702	12.688213999999999	1663	11.6756	1551	12.4542	2398	14.000499999999999	1935	13.525835999999998	1846	12.452746000000001
gene-BCIN_11g05220	BCIN_11g05220	BCIN_11g05220	3.57912	409	2.65529	428	2.88009	487	3.04789	457	4.08536	506	3.36945	417	3.1372	394	4.67872	722	4.40929	498	4.36613	543	2.65568	326	4.42448	514	2.41816	299	2.59758	302	2.37799	290	3.12492	531	3.16036	368	3.95653	492	3.53471	409	3.92685	466	3.81681	648	3.49925	426	3.07384	366	3.61045
gene-BCIN_05g07450	BCIN_05g07450	BCIN_05g07450	8.82212	201	3.12645	101	3.61144	122	3.80047	114	8.9937	222	8.21384	202	10.0575	252	9.29756	286	8.16267	184	9.39963	233	9.13967	223	9.6665	224	10.2015	251	7.74243	179	8.56629	208	9.33484	316	6.17943	144	9.51172	236	8.94748	207	13.1182	310	13.3323	451	6.97508	169	6.72997	160	7.24687
gene-BCIN_01g08060	BCIN_01g08060	BCIN_01g08060	0.901176	17	0.666052	18	0.538823	15	0.489919	13	0.397974	9	0.25592	6	0.365394	8	0.372827	10	0	0	0.297954	7	0	0	0.209963	4	0.242789	5	0	0	0.30175	7	0.657709	19	0	0	0.712015	15	0.817309	16	0.320003	7	0.350241	10	0.54851	11	0.513558	11	0.365016
gene-BCIN_02g00570	BCIN_02g00570	BCIN_02g00570	13.4111	727	5.57388	426	6.10237	490	5.89771	420	8.79824	517	7.2618	426	8.14478	485	9.28988	680	7.72723	414	9.50682	560	7.50811	436	10.688	588	7.62113	447	5.61137	310	7.02229	406	8.15854	658	6.79311	375	13.9298	821	11.3335	622	13.1116	737	13.5712	1093	11.9564	689	11.2722	636	8.30525
gene-BCIN_10g03310	BCIN_10g03310	BCIN_10g03310	62.4744	4463	53.4701	5391	53.6285	5670	53.1292	4982	55.3666	4286	54.5759	4219	52.8834	4150	51.0822	4927	53.8236	3801	49.9684	3882	48.3855	3706	61.8476	4489	42.2272	3265	42.0365	3055	58.2884	4445	58.6673	6234	51.5691	3753	70.4875	5476	55.2971	4004	56.5293	4190	66.0532	7017	61.0844	4644	54.9672	4086	52.5678
gene-BCIN_03g03060	BCIN_03g03060	BCIN_03g03060	36.139	2790	33.7009	3675	31.2215	3569	31.4847	3192	27.766267000000003	2322	27.8587	2326	26.1408	2217	30.8777	3219	31.458661999999997	2400	30.3982	2552	44.3341	3670	38.97216400000001	3057	42.5931	3558	38.025392000000004	2988	50.7506	4183	58.797	6755	48.837098999999995	3842	39.9318	3350	46.6005	3647	47.5329	3810	55.463694000000004	6365	32.2798	2652	31.5604	2536	29.139339999999997
gene-BCIN_15g03230	BCIN_15g03230	BCIN_15g03230	15.8687	1292	5.38151	619	6.37534	768	6.09863	652	14.3876	1269	14.9036	1313	14.6875	1313	12.1691	1338	11.4236	919	11.4811	1017	10.6323	928	17.1512	1418	10.4833	924	9.21093	763	10.7625	935	11.4192	1383	10.3103	855	17.2391	1526	12.9494	1069	15.4627	1306	15.0497	1822	6.70648	581	8.58745	728	6.58881
gene-BCIN_05g06060	BCIN_05g06060	BCIN_05g06060	24.2244	791	16.6456	767	15.9896	773	17.9798	771	32.6543	1155	30.44	1076	28.4711	1021	25.1206	1108	23.435	756	28.8384	1024	24.0904	843	25.6845	852	23.7333	839	21.9029	728	23.3172	813	27.3237	1327	24.0855	801	24.4277	868	28.0236	927	26.2209	889	25.1322	1220	29.052	1010	27.8856	947	27.1129
NewGene_1684	--	--	0.466356	59	0.160099	28	0.170605	29	0.102047	18	0.232298	33	0.272084	37	0.185785	24	0.27086	44	0.29184	38	0.195658	24	0.629119	74	0.315677	42	0.401789	54	0.685125	60	0.490433	62	0.419581	73	0.790169	92	0.42134099999999997	53	0.428559	53	0.406441	51	0.343737	62	0.289273	39	0.087703	12	0.302772
gene-BCIN_08g07050	BCIN_08g07050	BCIN_08g07050	1.16155	135	1.30702	216	0.975715	182	1.30256	216	0.704846	97	0.475546	65	0.553445	77	0.264461	44	0.601838	75	0.399145	55	0.865922	117	1.81985	220	0.927701	127	0.735534	95	1.12886	152	0.889132	167	1.03875	134	1.53413	198	1.44194	184	1.17234	154	1.2977699999999999	231	1.22101	146	0.831499	94	1.18172
gene-BCIN_02g07710	BCIN_02g07710	BCIN_02g07710	25.1076	2995	23.9032	4023	23.9175	4221	22.6543	3547	31.4496	4064	33.632	4340	37.3004	4886	42.8898	6906	43.2518	5098	37.6188	4879	24.6071	3146	25.4957	3089	22.1605	2860	22.2015	2694	23.5597	2999	24.6439	4372	22.3031	2710	27.7435	3598	32.4466	3922	30.8562	3818	36.066	6396	23.6014	2996	24.5923	3052	22.7964
gene-BCIN_16g00850	BCIN_16g00850	BCIN_16g00850	13.5686	921	6.31265	606	7.25226	726	7.49191	667	11.7548	862	11.6628	852	11.6461	865	9.06459	828	8.87579	595	9.72617	716	11.2324	818	13.2244	909	9.301718000000001	681	11.671190000000001	806	11.3823	821	12.624	1270	9.55757	658	15.1344	1116	10.7077	737	11.8769	837	13.3417	1343	10.5854	766	12.2525	863	9.18087
NewGene_2116	--	--	0.012489	3	0.887703	246	0.005685	2	0.300579	78	0.162308	35	0.256529	53	0.369648	80	0.265641	65	0.19133	38	0.23343	50	0	0	0	0	0.107805	4	0.015451	4	0.035061	8	0.023781	7	0.019617	4	0	0	0.019551	4	0	0	0	0	0	0	0.008746	2	0.016633
gene-BCIN_12g04440	BCIN_12g04440	BCIN_12g04440	0.31743	11	0.30631	15	0.43087	22	0.399353	18	0.197083	8	0.212783	8	0.241882	9	0.113498	6	0.031378	2	0.215507	8	0	0	0.583798	20	0.149696	6	0.115629	4	0.297023	11	0.372352	19	0.308057	11	0.233344	9	0.258233	9	0.340264	12	0.261701	14	0.393097	15	0.329205	12	0.42455
gene-BCIN_01g08210	BCIN_01g08210	BCIN_01g08210	11.6051	3152	24.100799000000002	9235	25.2907	10157	24.9416	8896	16.946	4984	17.6351	5179	16.9417	5045	18.9122	6927	19.8765	5333	15.760898000000001	4657	16.0129	4659	12.6006	3476	17.1086	5044	15.927	4386	14.283627000000001	4147	13.3393	5392	15.582025000000002	4316	9.17853	2711	13.2166	3637	12.490984999999998	3519	10.7289	4334	12.2554	3552	12.975812999999999	3677	13.2019
NewGene_1824	--	--	0.282497	5	0	0	0	0	0	0	0	0	0.079671	2	0	0	0	0	0	0	0	0	0	0	0	0	0	0	0	0	0.16082	3	0.062616	2	0	0	0	0	0	0	0	0	0	0	0	0	0.435404	8	0
NewGene_990	--	--	0.184588	9	0.350562	22	0.259925	18	0.446252	18	0.168095	9	0.275898	15	0.194034	11	0.093851	7	0	0	0.123954	7	0.223389	12	0.081208	4	0	0	0.059352	3	0.258109	13	0.281422	21	0.23252	9	0.072666	4	0.056556	3	0.106757	6	0	0	0.096476	5	0.226915	12	0
NewGene_863	--	--	0.513951	38	1.55108	158	1.66739	179	1.7857370000000001	170	1.0118770000000001	80	0.9093800000000001	72	0.53875	43	1.20181	118	1.26953	91	1.29875	103	0.451321	35	0.655006	42	0.503649	40	0.8883019999999999	66	0.791301	62	0.8503999999999999	90	0.511041	38	0.649844	52	1.1249	83	0.7936909999999999	60	0.744969	81	1.10274	86	0.9904810000000001	75	0.772222
NewGene_1957	--	--	1.21954	49	0.911526	52	0.979104	59	0.785259	42	0.785677	35	0.891908	39	0.868825	39	0.698829	38	0.97941	39	0.843757	37	0.828573	36	0.676963	28	0.305643	14	0.162545	7	0.527614	23	0.807587	49	0.567795	24	1.07245	47	0.58758	24	0.444101	19	0.859402	52	1.38269	60	1.03418	44	1.42125
gene-BCIN_12g04450	Bccef1	Bccef1	8.94005	811	5.23351	670	4.88705	656	5.04841	601	7.16422	704	7.58166	744	7.63045	760	9.64559	1181	8.45181	758	7.61342	751	7.5725	736	7.83833	722	6.85511	673	6.54237	604	6.1051	591	8.05373	1086	6.12021	566	9.54673	942	7.76001	713	7.86071	740	9.01956	1216	7.17797	693	6.0555	572	6.116
gene-BCIN_11g01900	BCIN_11g01900	BCIN_11g01900	5.63309	352	5.95367	525	6.96338	644	6.95154	570	5.38002	365	6.54099	443	5.29284	364	3.60327	304	4.69247	290	4.70135	320	2.78322	187	5.78654	368	2.11234	143	2.54375	162	4.7708	319	4.27391	398	4.40597	281	6.66243	453	5.5735	353	6.05002	393	5.6173	522	6.83085	454	6.30176	410	6.71531
gene-BCIN_11g03130	BCIN_11g03130	--	6.84397	358	4.05763	299	3.86896	299	3.92349	269	4.41034	250	5.25671	297	4.51831	259	7.55241	533	7.9897	413	8.17738	465	7.55775	423	6.95833	369	7.38302	417	8.21033	436	6.27923	350	7.14495	555	5.15437	274	6.8225	388	8.2822	438	11.0607	599	11.667	906	7.41888	412	7.30301	397	5.95789
gene-BCIN_05g01700	Bchrd3	Bchrd3	28.3463	3032	14.3567	2167	13.9831	2213	14.8309	2082	23.8665	2766	24.4098	2825	25.4087	2985	24.7011	3567	24.0503	2542	20.0255	2329	14.3984	1651	26.9943	2933	13.109	1518	13.3491	1453	17.4609	1993	19.107	3040	18.2922	1993	30.036	3493	27.8964	3024	29.0113	3219	33.5125	5329	13.9271	1585	15.1055	1681	13.5267
gene-BCIN_02g00520	BCIN_02g00520	BCIN_02g00520	3.29622	213	7.4684	681	7.77942	744	7.60314	645	5.42361	380	5.36005	375	5.50372	391	5.33139	465	6.77833	433	5.45127	383	4.76597	331	3.607	237	3.9927	280	4.61645	304	5.18877	358	4.78581	460	4.34487	286	4.00824	282	3.32604	218	3.92586	264	3.47963	335	8.46738	583	9.69093	652	9.08316
gene-BCIN_14g01960	BCIN_14g01960	BCIN_14g01960	8.31287	510	13.0088	1127	12.7697	1160	12.3394	994	10.2683	683	9.80052	651	9.78226	660	13.3959	1110	15.8851	964	14.0776	940	8.46325	557	8.20918	512	7.56447	503	9.18387	574	8.00032	524	10.3601	946	8.58736	537	6.69142	447	11.984	746	12.9722	826	10.1233	924	11.5766	756	11.8968	760	10.3582
NewGene_1303	--	--	1.15243	96	2.5630019999999996	307	2.49595	312	2.84064	298	2.70754	229	2.5173249999999996	233	2.5214659999999998	229	1.31705	144	0.9168700000000001	74	1.21845	108	1.3544120000000002	119	0.8000309999999999	65	1.06978	103	1.18722	103	2.3588849999999995	203	2.32366	286	2.21219	188	1.28639	112	1.3934199999999999	116	1.50804	125	1.49458	185	4.33432	372	4.23894	366	5.64829
gene-BCIN_05g03000	Bcala1	Bcala1	34.9748	4379	19.8152	3501	20.7365	3842	20.973	3447	39.1189	5307	39.2197	5313	41.6197	5724	40.5374	6852	39.3989	4875	36.0686	4911	30.2841	4065	38.5527	4903	30.3308	4110	26.2924	3349	33.4999	4477	34.0781	6346	34.0525	4343	41.5713	5660	35.2964	4479	37.3903	4857	42.5686	7925	20.9098	2786	21.31	2776	20.2235
gene-BCIN_07g06120	BCIN_07g06120	BCIN_07g06120	22.0101	3781	31.6839	7784	29.936510000000002	7720	31.905	7314	27.3788	5160	28.7582	5369	29.0614	5518	26.249	6074	28.4985	4827	25.085448000000003	4755	15.7052	2920	22.2375	3867	14.778489999999998	2799	14.6761	2636	16.3479	3068	17.7724	4621	20.672883000000002	3671	19.6986	3664	20.873599000000002	3684	20.2816	3707	18.2303	4775	22.2263	4128	22.2201	4015	21.053483999999997
gene-BCIN_15g00080	BCIN_15g00080	BCIN_15g00080	5.57365	508	1.62831	210	2.01549	272	1.47175	176	2.55529	253	2.73872	270	2.84537	285	2.22823	275	2.78064	251	2.33627	232	1.95558	191	5.82576	540	1.59613	158	1.82668	170	2.63367	257	3.15984	429	2.94842	274	5.63258	558	5.8894	544	5.58967	529	6.1776	837	1.65172	161	1.97815	188	1.86122
gene-BCIN_13g00170	BCIN_13g00170	BCIN_13g00170	0	0	0	0	0.062011	3	0.045391	2	0	0	0	0	0	0	0	0	0	0	0	0	0	0	0	0	0	0	0	0	0	0	0	0	0	0	0.018474	1	0	0	0	0	0	0	0.391056	13	0.150082	5	0
gene-BCIN_01g03590	BCIN_01g03590	BCIN_01g03590	6.28166	470	4.79891	507	4.40613	492	4.77649	469	4.52643	366	4.32095	351	4.8170399999999995	397	5.00254	505	4.3404	323	4.22226	345	5.5779	450	5.7319	436	4.65533	377	4.0815	311	4.51427	360	4.40602	491	5.106707999999999	391	6.460457000000001	525	5.8557	447	5.41134	422	7.35163	818	4.89362	390	4.19411	327	3.38677
gene-BCIN_13g00480	Bcpds5	Bcpds5	9.07884	1870	5.81784	1691	6.73984	2055	6.59218	1783	8.20064	1831	8.3946	1871	8.92264	2019	7.95989	2214	7.71546	1571	6.95562	1559	6.70355	1481	10.0161	2096	6.95045	1550	5.93459	1244	7.31395	1608	7.81463	2395	8.03429	1686	9.11274	2041	7.45262	1556	7.69288	1645	8.45345	2589	4.41699	969	4.98811	1069	4.44059
gene-BCIN_01g04700	BCIN_01g04700	BCIN_01g04700	11.0877	1708	13.1799	2865	14.1414	3223	14.5515	2942	10.1685	1697	9.46003	1577	10.3781	1756	9.49482	1975	8.87011	1351	6.86525	1150	4.75027	785	9.71993	1521	5.2399	874	4.36978	685	7.45621	1226	7.51855	1723	7.06724	1109	10.7495	1801	9.67392	1510	8.90545	1423	8.92655	2045	7.95886	1305	8.65535	1387	7.94712
gene-BCIN_01g02900	BCIN_01g02900	BCIN_01g02900	59.537	3039	38.6543	2784	36.9737	2793	36.511	2446	88.065	4870	83.8865	4633	84.2156	4721	101.437	6990	109.639	5531	109.639	6086	72.4056	3962	55.8807	2898	77.6623	4290	85.5346	4441	64.2154	3498	54.2776	4121	55.3541	2878	54.19	3008	62.5359	3235	65.1012	3448	52.8673	4012	47.9179	2603	49.0354	2604	40.6729
NewGene_412	--	--	0	0	0.297829	8	0	0	0.136169	4	0.500521	11	0	0	0.337218	7	0.187678	5	0.274012	6	0.170625	4	0	0	0.065362	2	0.402305	9	0.06563	2	0.249509	5	0.301137	9	0.170882	4	0.084496	2	0.373634	8	0.201669	4	0.410821	12	0.074536	2	0.381203	8	0
NewGene_2223	--	--	0.341229	15	0	0	0	0	0	0	0	0	0.157719	8	0	0	0	0	0	0	0	0	0	0	0	0	0	0	0	0	0	0	0	0	0	0	0	0	0	0	0	0	0	0	0	0	0	0	0
gene-BCIN_08g01460	Bcgcv2	Bcgcv2	70.2546	10445	46.1927	9692	47.8999	10539	48.0273	9373	36.351	5856	40.6834	6545	38.7103	6322	37.5743	7543	38.1772	5610	34.7142	5613	54.7034	8719	72.0678	10885	50.1697	8072	45.7109	6913	64.8441	10290	67.9028	15016	68.9571	10444	70.8034	11447	81.2482	12242	81.7091	12604	94.5707	20907	36.2906	5742	35.9927	5568	36.4719
gene-BCIN_16g03680	Bcsrp102	Bcsrp102	32.5025	1293	16.9719	953	18.0939	1065	16.3975	856	24.7341	1066	24.1718	1041	24.2508	1060	21.6704	1164	21.6053	850	22.3711	968	17.1132	730	30.0021	1212	15.9633	687	18.0567	731	16.179	687	17.1128	1013	14.425	585	33.6378	1455	29.5523	1191	27.0878	1118	28.734	1699	20.9282	886	23.3113	965	21.9123
gene-BCIN_01g07090	BCIN_01g07090	BCIN_01g07090	0.73674	68	3.71626	479	3.8104	516	3.99576	480	1.83204	182	1.56268	155	1.99739	201	1.33899	166	1.67687	152	1.42048	142	0.383145	38	0.784543	73	0.777629	77	0.76179	71	0.784871	77	0.723031	99	0.806102	75	0.595785	60	0.734723	69	0.588222	56	0.460352	63	1.98424	193	1.37658	131	1.61957
gene-BCIN_02g03360	Bcsec10	Bcsec10	7.23163	728	7.38831	1049	9.48788	1413	7.10243	938	7.14368	779	6.85415	747	7.11962	787	7.20017	978	7.30683	727	7.65615	838	4.46844	482	7.67039	784	4.23263	461	4.39729	450	6.39591	687	6.46415	968	5.76799	592	7.49854	821	7.04808	719	6.75291	705	7.89159	1181	7.03357	754	8.42491	882	6.65118
gene-BCIN_09g04970	BCIN_09g04970	BCIN_09g04970	0.459387	33	0.480129	49	0.508226	54	0.522288	49	0.674653	53	0.334188	26	0.634876	50	0.399294	39	0.483911	35	0.314208	25	0.550306	43	0.509436	37	0.381661	30	0.29918	22	0.970073	74	1.23567	132	1.20819	88	0.424173	33	0.545149	40	0.375275	28	0.491738	53	0.545854	42	0.699739	52	0.302525
gene-BCIN_16g03210	BCIN_16g03210	BCIN_16g03210	4.79501	294	6.43916	557	6.48461	588	6.82393	549	1.52618	102	1.32431	88	1.44562	98	1.17034	97	1.22416	75	1.28509	86	1.87691	124	4.81492	300	1.6353	109	2.56272	160	4.47189	293	3.93428	359	4.36754	273	4.7439	316	5.59735	348	4.73274	301	4.80763	438	5.75787	376	5.10461	326	6.24059
gene-BCIN_04g05020	BCIN_04g05020	BCIN_04g05020	0.239697	14	0.205646	17	0.22494	20	0.273267	21	0.352783	22	0.497468	31	0.408435	26	0.15614	13	0.098463	6	0.26162	17	0.126753	8	0.181427	11	0.144694	10	0.170813	10	0.113668	7	0.128196	11	0.067748	4	0.151249	10	0.261175	16	0.183362	11	0.301016	26	0.139075	9	0.237128	15	0.414931
gene-BCIN_04g04460	BCIN_04g04460	BCIN_04g04460	9.43559	367	4.60226	252	4.98147	287	5.76697	294	7.74256	326	6.88666	290	8.09086	345	7.45484	391	8.38669	322	6.80115	287	6.16343	257	10.005	395	5.53966	233	5.26122	208	4.49266	187	5.99695	347	5.09213	202	9.31527	393	6.99517	276	5.23156	211	7.89445	456	10.29	425	8.81993	356	10.2261
gene-BCIN_10g00420	BCIN_10g00420	BCIN_10g00420	7.04722	809	12.9116	2092	12.3062	2091	12.8183	1932	6.38852	795	6.54856	814	6.57977	830	6.45111	1000	6.55143	744	5.3015	662	2.97534	367	6.92011	807	2.6896	335	2.98909	349	3.94114	483	3.22117	550	3.98504	466	7.17455	896	5.44107	633	4.95156	590	5.59252	955	4.73913	579	4.88055	583	4.37022
gene-BCIN_14g04770	BCIN_14g04770	BCIN_14g04770	18.6898	3903	8.24147	2429	8.5637	2647	8.49633	2329	12.0918	2736	11.5252	2604	12.2641	2813	10.1376	2858	11.6273	2400	9.56506	2172	9.12117	2042	19.6957	4178	8.66021	1957	7.89994	1678	6.64479	1481	6.68091	2075	7.26508	1546	18.5138	4204	12.2226	2587	12.6156	2734	11.986	3722	6.4997	1445	6.53457	1420	7.02535
gene-BCIN_02g08730	Bctrm10	Bctrm10	2.13455	112	1.44388	107	1.93352	150	2.00319	138	2.10001	119	2.33696	133	2.25919	130	4.3371	306	2.32691	121	3.26391	186	2.61506	147	1.86834	100	2.63822	150	2.3733	127	2.78566	156	2.30421	180	2.30051	123	2.29189	131	2.26658	121	2.94294	160	3.51314	273	2.67669	149	2.16339	118	2.38806
gene-BCIN_10g02120	BCIN_10g02120	BCIN_10g02120	0	0	0.0275	2	0	0	0	0	0	0	0	0	0.044517	2	0	0	0	0	0	0	0.215749	8	0.057302	2	0	0	0.112929	4	0	0	0	0	0.044953	2	0	0	0	0	0.049932	2	0	0	0	0	0	0	0
gene-BCIN_07g04970	BCIN_07g04970	BCIN_07g04970	1.6453	132	1.74879	186	1.35286	167	1.50867	151	2.04694	185	2.2926279999999997	199	2.15572	194	0.975444	105	1.08038	89	1.13344	102	0.439785	40	2.28897	178	0.512477	47	0.485038	42	1.48573	125	1.61884	198	1.64309	140	1.8641050000000001	157	1.88794	149	2.02046	164	1.83544	216	1.04037	88	1.07962	86	0.719149
gene-BCIN_13g01840	BCIN_13g01840	BCIN_13g01840	2.24405	73	2.35107	107	2.18645	105	2.51241	107	2.91881	102	1.81913	64	3.14372	112	3.27848	143	3.45443	110	2.65901	94	2.18135	76	2.36295	78	1.67843	59	1.3593	45	2.26626	78	2.32857	112	1.00036	33	2.35402	83	2.85668	94	2.28227	77	3.46544	166	2.62349	90	2.68308	90	1.87589
gene-BCIN_15g01750	BCIN_15g01750	BCIN_15g01750	0.421834	16	0.167176	9	0.272357	15	0.379805	19	0.171253	7	0.09358	4	0.080522	4	0.212966	11	0	0	0.362321	15	0.279831	12	0.235428	9	0.583281	24	0.599603	23	0.229483	10	0.239301	14	0.776277	30	0.21695	9	0.496563	19	0.459438	18	0.444164	25	0.147056	6	0.152327	6	0.120083
gene-BCIN_07g02250	BCIN_07g02250	BCIN_07g02250	15.6944	726	3.88182	254	3.96931	272	4.59337	279	23.3237	1168	24.2734	1214	25.1611	1277	19.246	1201	18.4215	842	19.3966	975	11.7356	582	13.8913	653	10.6859	535	9.15002	431	10.3782	512	12.2463	842	10.692	504	14.4215	725	12.0904	567	12.1989	585	14.504	997	7.83784	386	7.21588	347	6.22339
gene-BCIN_05g02970	BCIN_05g02970	BCIN_05g02970	5.05663	278	4.53336	352	3.60437	294	4.05718	293	3.05759	183	4.07879	243	2.59455	157	3.21162	239	3.79298	206	3.91656	234	2.01729	119	5.21481	292	2.3124	138	1.73119	97	2.63238	155	2.1708	178	1.92881	108	5.36918	321	3.61518	202	4.68872	268	3.98909	326	7.27776	426	6.06979	347	6.31569
gene-BCIN_16g01600	BCIN_16g01600	BCIN_16g01600	0.716573	48	0.546862	51	0.690238	68	0.801714	70	1.64102	117	1.73724	124	1.6823	122	1.27732	114	1.909	124	1.52176	109	0.431458	31	0.801458	54	0.348488	25	0.27589	19	0.339719	24	0.370644	37	0.396832	27	0.647941	47	0.443581	30	0.885807	61	0.535533	53	0.891245	63	0.873551	60	0.996373
gene-BCIN_09g04270	BCIN_09g04270	BCIN_09g04270	0.604989	17	0.143464	6	0.2134	9	0.333575	13	0.090158	3	0.084387	3	0.336127	11	0.292518	11	0.255046	7	0.135073	5	0.256393	8	0.957377	28	0.223019	7	0.118437	4	0.344333	11	0.423218	18	0.542709	16	0.969245	30	0.651536	19	0.537557	16	0.603826	25	0.32376	10	0.249466	8	0.436848
gene-BCIN_08g02060	BCIN_08g02060	BCIN_08g02060	17.9857	840	44.9412	2960	42.2482	2918	43.1309	2643	20.1983	1022	20.9609	1059	20.8643	1070	28.3136	1785	34.2465	1580	30.7892	1563	15.8226	792	17.0131	807	16.5329	835	15.3939	731	17.2646	860	19.1986	1333	17.9753	855	16.6055	843	20.1652	954	17.107	829	21.6971	1506	46.331	2301	47.3229	2298	43.8935
gene-BCIN_04g05600	BCIN_04g05600	BCIN_04g05600	48.5011	3823	98.8096	10989	97.9758	11427	101.362	10486	46.9143	4006	48.1135	4103	48.9597	4239	75.0366	7985	80.6224	6280	73.7748	6323	33.2203	2807	47.7879	3826	29.157	2487	33.0533	2650	36.0196	3030	37.347	4378	36.8023	2955	50.7957	4354	78.054	6234	82.3164	6731	71.2904	8355	51.9153	4354	51.8061	4248	46.8537
gene-BCIN_08g03380	BCIN_08g03380	BCIN_08g03380	3.95074	1312	2.7181	1274	2.90042	1426	2.83059	1234	2.41073	868	3.05835	1099	2.64874	967	2.21382	993	2.02658	666	1.90256	688	2.4555	875	4.09794	1383	2.36945	852	2.18493	738	1.83799	652	2.24245	1108	2.48677	842	3.56875	1289	2.81745	949	2.81941	972	2.9514	1458	1.91441	677	2.2886	791	2.25456
gene-BCIN_06g06110	BCIN_06g06110	BCIN_06g06110	70.5396	6430	82.4719	10609	79.1088	10672	78.0895	9344	102.047	10079	100.142	9878	104.314	10445	123.738	15229	127.248	11464	115.818	11482	33.9561	3319	74.4435	6894	32.9469	3251	28.9527	2685	55.5861	5409	57.6628	7819	55.0652	5114	68.9154	6832	79.9299	7384	79.0512	7477	67.9264	9207	70.4736	6837	72.0363	6832	60.4293
gene-BCIN_09g02480	BCIN_09g02480	BCIN_09g02480	6.62631	723	14.1412	2177	14.0804	2274	14.5847	2089	10.3565	1225	10.4589	1235	11.2894	1353	16.5611	2440	16.101	1736	14.6691	1741	2.76148	323	5.82601	646	2.44181	289	2.41852	269	4.41836	515	4.83402	785	4.62938	515	6.49695	771	9.85853	1090	10.1535	1150	9.45616	1534	10.5942	1230	10.8057	1227	9.74509
gene-BCIN_03g02530	BCIN_03g02530	BCIN_03g02530	1175.13	44875	360.839	19446	373.034	21082	372.387	18666	968.788	40085	987.412	40802	988.638	41468	1289.76	66498	1241.83	46869	1383.28	57447	997.449	40834	1125.08	43646	898.571	37134	869.605	33779	1140.2	46474	1161.05	65950	970.651	37759	1339.06	55605	1448.73	56066	1496.79	59306	1800.47	102235	617.195	25082	570.769	22677	536.326
gene-BCIN_06g05510	BCIN_06g05510	BCIN_06g05510	3.74574	346	3.52894	460	3.14871	430	3.55351	431	5.12703	513	4.61362	461	5.59303	567	3.92278	489	3.95025	361	3.62217	364	2.04889	203	3.55585	334	2.06632	207	1.85821	175	3.10787	306	3.04299	418	3.48192	328	3.80107	382	3.22543	302	2.71701	261	3.46578	476	3.31418	326	2.91451	280	3.19987
NewGene_571	--	--	11.144	475	16.397850000000002	1008	11.5901	931	14.7673	844	9.60432	443	9.98576	473	9.88563	478	8.29415	612	9.82668	438	6.6752	526	8.92571	392	10.356095000000002	461	8.705905999999999	408	7.60836	328	9.49649	388	10.7149	695	8.85843	345	11.4238	516	12.242	558	13.046206000000002	573	9.02378	662	17.5653	854	19.938990999999998	987	19.1064
gene-BCIN_03g01630	BCIN_03g01630	BCIN_03g01630	0.47513	19	1.09434	61	1.38124	80	1.17466	61	0.865281	37	0.644958	28	0.831128	36	0.859976	46	0.586891	23	0.708183	31	1.20099	51	0.480646	20	0	0	1.59635	64	1.16276	49	1.14386	67	1.68683	67	0.563262	24	0.520707	21	0.436792	18	0.479936	28	1.20151	50	1.41378	58	1.3312
gene-BCIN_06g00260	Bcssz1	Bcssz1	24.589	2318	9.80639	1305	11.7656	1641	10.9074	1350	27.6439	2823	28.0262	2858	26.4509	2738	44.3252	5640	45.0678	4198	45.5472	4668	28.929	2923	25.8542	2475	27.2424	2779	26.8639	2575	23.5762	2372	25.2791	3544	24.013	2306	26.9632	2763	42.7797	4086	42.3047	4137	51.6567	7239	14.5084	1455	13.7174	1345	12.5237
gene-BCIN_05g01490	Bcutp11	Bcutp11	2.6388	101	1.67683	90	1.90695	108	1.87213	94	5.46902	226	4.63223	191	4.30559	180	4.30285	221	4.25556	160	4.18736	173	2.91622	119	2.63282	102	2.90061	120	2.45229	95	1.93455	79	2.72301	154	1.83637	72	2.65284	110	2.69196	104	2.27552	90	3.0231	171	3.30336	134	2.82961	112	2.66439
gene-BCIN_12g00600	BCIN_12g00600	BCIN_12g00600	3.00971	328	6.32414	971	6.82168	1098	7.02711	1003	5.97999	705	6.14848	724	5.94144	710	5.64292	829	5.72585	616	5.08068	601	1.69753	198	3.15178	349	1.77573	209	1.85383	205	2.22724	259	2.1226	344	1.86529	207	2.90954	344	3.77291	416	3.13956	355	3.15346	510	6.3644	737	6.3175	715	5.74353
gene-BCIN_14g04930	BCIN_14g04930	BCIN_14g04930	1.35321	56	5.68274	329	4.65966	283	5.61442	302	2.38358	106	3.26808	145	2.17597	98	3.69673	205	4.03939	164	3.51598	157	1.63217	72	1.80546	76	1.33931	60	1.13959	48	3.69337	162	2.08834	128	3.82779	160	1.79837	81	2.84867	119	2.66863	114	2.16241	132	2.3544	103	3.55037	152	2.10758
gene-BCIN_14g00640	BCIN_14g00640	BCIN_14g00640	21.1617	2270	64.6715	9786	67.4817	10708	62.9277	8857	63.714	7403	59.3614	6888	65.8625	7757	50.5901	7324	55.4463	5876	46.4814	5421	43.4788	4998	19.5731	2133	38.569	4476	46.5216	5074	67.3801	7712	67.7522	10806	71.4734	7807	18.9819	2214	44.8655	4876	41.8748	4659	34.5218	5505	40.0926	4575	43.4027	4842	37.9552
gene-BCIN_05g03710	Bcies1	Bcies1	35.018018999999995	2796	39.1571	4427	38.0994	4499	39.5222	4142	41.324	3591	42.0032	3644	44.296552999999996	3905	39.731826999999996	4310	43.8321	3475	36.8424	3215	26.442482000000002	2271	35.113156000000004	2857	26.707	2320	28.417586999999997	2315	29.377	2519	26.2713	3144	27.1682	2218	33.4815	2914	33.3338	2702	30.251665000000003	2507	29.7114	3540	35.115846000000005	2999	37.3592	3112	33.5642
gene-BCIN_02g00080	BCIN_02g00080	BCIN_02g00080	5.27512	390	5.15163	537	5.42398	593	5.21123	506	3.49789	280	3.63561	291	3.06848	249	2.70911	271	2.93313	215	2.78822	224	1.74777	139	4.94977	372	1.87059	150	1.9204	145	2.53366	200	3.28949	362	1.98072	149	5.40553	434	2.7538	207	2.20318	169	2.61855	288	4.61151	363	4.89722	377	4.35278
NewGene_766	--	--	0.18193	3	0	0	0	0	0	0	0	0	0.038255	1	0	0	0	0	0	0	0	0	0.185951	3	0	0	0.082543	2	0	0	0	0	0	0	0	0	0	0	0	0	0	0	0	0	0	0	0	0	0
gene-BCIN_10g04330	BCIN_10g04330	BCIN_10g04330	36.4424	3458	20.4223	2735	20.5272	2883	20.9517	2610	21.7048	2232	20.8858	2145	21.1932	2209	28.4126	3640	31.362	2941	27.8624	2875	18.7449	1907	38.7501	3735	16.7147	1717	16.8552	1627	28.4616	2883	31.6943	4473	27.3411	2643	40.5936	4189	41.124	3955	39.4544	3884	46.7507	6596	22.2692	2249	21.6899	2141	22.9325
gene-BCIN_03g08980	BCIN_03g08980	BCIN_03g08980	0.292641	27	0.040107	6	0.117777	16	0.130731	16	0.154352	16	0.10823	11	0	0	0.17542	22	0.134604	13	0.108849	11	0.071224	8	0.085748	8	0.125272	13	0.179343	17	0.09856	10	0.202599	28	0.132653	13	0.136966	14	0.180879	17	0.120504	12	0.278606	39	0.02178	3	0.149995	15	0.033103
gene-BCIN_01g05260	Bchap3	Bchap3	74.05	4912	54.254022000000006	5083	54.9284	5398	52.1092	4544	102.668	7383	101.70424399999999	7304	101.033	7369	139.139	12469	137.626	9027	136.216	9831	62.204	4429	73.7875	4978	56.8503	4086	54.3269	3671	66.5562	4718	74.44097099999999	7346	60.52853399999999	4096	77.43495999999999	5590	63.3959	4265	70.2823	4841	75.19177400000001	7423	66.2851	4685	62.7348	4334	58.4517
gene-BCIN_07g01940	BCIN_07g01940	BCIN_07g01940	0	0	0	0	0	0	0	0	0	0	0	0	0	0	0	0	0	0	0	0	0	0	0	0	0	0	0	0	0	0	0	0	0	0	0	0	0	0	0	0	0	0	0	0	0	0	0
gene-BCIN_03g01840	BCIN_03g01840	BCIN_03g01840	2.39376	236	11.6861	1624	10.856	1582	11.9821	1549	10.8937	1163	10.7096	1141	11.9079	1288	7.12917	948	7.45644	726	7.42521	796	2.43937	258	2.82763	283	3.15031	336	2.45688	247	7.35245	773	8.36967	1226	8.47188	850	2.92172	313	3.17977	318	2.98845	306	3.21822	472	9.77372	1025	10.0665	1032	9.5081
gene-BCIN_02g00330	BCIN_02g00330	BCIN_02g00330	0.044612	3	0.229191	20	0.150155	14	0.206378	17	0.268174	18	0.342243	23	0.181696	13	0.098561	9	0.250406	16	0.349086	24	0.226142	15	0.240159	15	0.305775	21	0.297867	19	0.390023	26	0.404438	37	0.289555	18	0.173627	12	0.17665	11	0.549918	35	0.279372	26	0.421404	28	0.342878	22	0.24473
gene-BCIN_07g00740	Bcgpi10	Bcgpi10	3.09788	257	2.20675	258	2.11768	260	2.19266	239	3.11737	280	2.61815	235	2.77546	253	2.98386	334	3.33261	273	4.25568	384	1.2293	110	3.18432	268	1.29832	117	1.43842	122	1.09957	98	1.61595	199	1.44637	122	3.6249	327	3.09674	260	2.95003	254	3.65688	451	1.58378	140	1.58942	137	1.8729
NewGene_354	--	--	0.410915	13	0.229613	11	0.196021	10	0.153403	7	0.189913	7	0.147367	6	0.173532	6	0.064039	3	0.143662	5	0	0	0	0	0.358914	9	0.116099	4	0.068042	2	0.227335	8	0.447626	21	0.132074	5	0.437707	15	0.084062	3	0.235697	8	0.196391	10	0.110123	4	0.557759	9	0.142673
gene-BCIN_02g01070	Bcrot2	Bcrot2	54.8439	6582	13.926	2359	13.9711	2482	14.067	2216	24.9187	3240	27.4564	3566	29.7127	3917	29.9673	4856	29.4509	3493	26.565	3467	33.2549	4279	55.5586	6773	31.0847	4037	31.3811	3831	29.1067	3729	27.8941	4979	29.3082	3583	60.7187	7924	46.9346	5708	50.0895	6237	55.9524	9984	16.9594	2166	20.0913	2509	17.0088
gene-BCIN_09g00620	BCIN_09g00620	BCIN_09g00620	49.7151	5116	14.8935	2163	14.728	2243	14.4815	1956	17.3467	1934	15.3105	1705	14.4781	1637	15.7818	2193	17.0268	1732	15.1071	1691	27.7967	3067	45.355	4741	29.0617	3236	26.7975	2805	27.3807	3008	26.1251	3999	29.8913	3134	47.337	5297	33.691	3514	32.4805	3468	35.0109	5357	11.4284	1252	11.6838	1251	12.1899
gene-BCIN_09g01090	BCIN_09g01090	BCIN_09g01090	0	0	0.134023	4	0.098054	3	0	0	0	0	0	0	0	0	0	0	0	0	0	0	0	0	0	0	0	0	0	0	0	0	0	0	0.106836	2	0	0	0	0	0	0	0	0	0	0	0	0	0
gene-BCIN_15g05160	BCIN_15g05160	BCIN_15g05160	1.4399	56	1.75266	96	1.64008	94	1.71614	87	1.42091	60	1.4531	61	1.14193	49	0.790396	42	1.00423	39	0.737622	31	1.24615	52	1.01482	40	1.06588	45	1.3965	55	2.32566	96	2.15484	124	2.13901	84	1.46078	62	1.15984	46	1.07752	44	1.15247	67	2.8062	116	3.44241	139	2.20847
gene-BCIN_14g01630	BCIN_14g01630	BCIN_14g01630	6.04395	312	2.73946	199	2.71912	208	3.19166	216	3.08941	173	3.29138	184	2.20148	125	3.0015	209	4.87348	248	3.46501	194	2.90096	161	7.54306	395	2.50274	140	2.06739	109	3.66181	202	2.41765	186	3.05906	161	8.11735	455	4.69432	245	4.57278	245	5.08129	389	2.53081	139	2.53301	136	3.16569
gene-BCIN_06g00500	BCIN_06g00500	BCIN_06g00500	2.56903	92	1.56978	79	1.71374	91	1.42698	67	0.945558	37	0.74781	29	0.970523	38	1.32487	64	1.40749	50	1.73132	67	1.93918	74	1.87933	68	1.93596	75	1.9138	70	1.76581	67	1.6818	89	1.62898	59	2.49079	97	2.10785	76	2.53858	94	1.88176	100	3.12976	119	2.85786	106	3.05936
gene-BCIN_13g00290	BCIN_13g00290	BCIN_13g00290	5.36683	322	6.85578	580	6.65342	591	6.20326	489	5.65148	368	6.63798	431	6.76161	446	7.54345	611	7.07232	420	7.31085	477	4.45297	287	4.84309	295	3.67859	239	3.97394	243	4.56466	293	4.26583	381	3.96084	242	6.42409	419	5.18456	315	5.45515	340	5.48767	490	7.3362	469	5.78715	361	5.41778
gene-BCIN_03g00190	BCIN_03g00190	BCIN_03g00190	1.61719	83	2.27321	165	2.08777	159	2.17902	147	0.776586	44	0.708223	40	0.731737	42	0.576294	40	0.659074	34	0.43894	25	0.656365	36	1.58145	83	0.649259	36	0.328964	18	0.969459	53	0.662005	51	0.876943	46	1.49081	83	1.49854	78	1.68953	90	1.31156	100	1.5232	83	1.89519	101	2.18025
gene-BCIN_04g04510	BCIN_04g04510	BCIN_04g04510	17.5416	589	13.237	628	12.0377	599	13.5268	597	13.5593	494	12.1538	442	11.6098	429	16.2963	739	13.3204	442	16.504	603	8.94779	323	13.4144	458	6.29566	229	6.06666	208	9.88859	355	10.8067	540	9.85114	337	16.4832	602	14.6169	498	15.0606	525	16.4877	824	15.7323	563	15.2921	535	14.5979
gene-BCIN_07g04830	Bchem14	Bchem14	13.9323	1035	5.59023	586	6.63992	730	6.13706	599	13.6496	1099	13.0886	1052	14.2007	1159	14.8856	1493	14.2308	1045	14.6624	1185	13.7416	1095	13.6619	1031	12.2561	985	10.7706	814	9.7491	773	12.3606	1366	10.2619	777	15.3407	1239	13.3898	1008	14.8256	1143	17.751	1961	7.63537	604	7.7758	601	7.47264
gene-BCIN_12g03630	BCIN_12g03630	BCIN_12g03630	10.9837	1158	7.81105	1165	7.7643	1219	7.62247	1057	10.5989	1214	10.2489	1169	10.4421	1212	13.156714000000001	1868	14.6349	1532	12.8968	1490	7.0323	796	11.9578	1282	6.7207419999999995	767	6.30307	680	6.58371	742	8.22804	1287	7.15472	770	10.8725	1247	13.3633	1430	12.798072999999999	1401	11.6013	1820	7.39973	828	7.9138	866	6.430078999999999
NewGene_1495	--	--	0.759239	37	0.796509	54	1.0855	70	1.12625	71	2.10657	104	1.8190270000000002	92	2.0400270000000003	104	1.20729	78	1.63733	75	0.907733	48	0.340775	17	0.858389	42	0.509934	27	0.27937199999999995	14	1.23182	61	1.31278	94	0.984736	48	1.03938	48	0.798454	38	1.03492	50	1.10006	74	1.37517	66	0.789571	40	1.20175
gene-BCIN_03g00420	BCIN_03g00420	BCIN_03g00420	32.912758000000004	1952	11.0641	927	11.8115	1038	11.786	920	11.2878	727	12.7575	821	14.1661	924	13.189881999999999	1055	12.8651	754	14.0201	906	17.616041000000003	1118	32.712180000000004	1967	13.2979	854	13.020817000000001	784	16.6037	1047	17.3299	1526	14.931569999999999	901	36.8479	2372	27.631856000000003	1662	29.7669	1833	30.379	2679	11.6141	735	10.1125	626	9.42708
gene-BCIN_14g04270	Bcste2	Bcste2	0.079377	6	0.131801	14	0.225206	24	0.136508	13	0.069011	6	0.039065	4	0.025485	2	0.160857	16	0.085161	6	0.181045	14	0.18769	15	0.108444	8	0.273606	22	0.127257	10	0.108427	9	0.037892	5	0.219748	16	0.018055	2	0.069286	5	0.308904	23	0.087052	10	0.375482	29	0.155383	12	0.023105
gene-BCIN_01g10950	Bcjip5	Bcjip5	4.60876	254	2.78061	216	2.88694	236	2.6236	190	4.68084	280	4.98397	297	5.63289	341	5.36591	399	3.69527	202	4.16273	250	5.40163	319	4.72952	265	4.2995	257	5.73567	322	4.12351	243	4.67667	383	4.16706	234	5.17727	310	4.66078	260	5.57781	319	6.32527	518	3.44906	203	3.55493	204	3.03474
gene-BCIN_09g03960	BCIN_09g03960	BCIN_09g03960	6.81026	621	6.19638	797	6.61522	892	5.08264	608	2.9871	295	2.98328	294	3.13501	314	3.74375	461	3.52771	318	3.37378	335	5.91467	578	5.6206	520	5.98849	591	3.9821	369	5.84498	569	6.09548	826	6.34741	589	5.11833	507	5.34597	494	5.53039	523	5.22137	707	4.41899	429	4.61005	437	3.85044
gene-BCIN_13g00120	BCIN_13g00120	BCIN_13g00120	101.15	6209	111.088	9622	110.955	10079	111.468	8981	118.031	7850	126.917	8430	125.975	8493	104.551	8665	101.113	6134	105.863	7067	78.0735	5138	103.391	6447	70.6243	4691	57.4415	3587	120.875	7919	126.362	11537	122.427	7655	105.341	7031	121.283	7545	118.045	7518	134.741	12298	94.2515	6157	89.182	5695	83.9588
gene-BCIN_05g01150	BCIN_05g01150	BCIN_05g01150	15.6658	856	18.814	1450	17.5046	1414	19.3703	1388	27.8522	1648	28.3042	1672	28.5371	1711	20.5445	1514	17.9149	967	20.1095	1194	8.38595	491	16.0436	890	9.15945	541	6.50964	362	9.86765	575	9.78069	795	8.45205	470	18.31	1087	15.3553	850	16.2028	918	18.0545	1466	22.2488	1293	21.4823	1220	17.7981
gene-BCIN_05g01130	BCIN_05g01130	BCIN_05g01130	21.6676	3351	28.4677	6213	27.7652	6355	28.292	5744	25.2156	4226	28.0195	4689	26.3864	4483	24.4578	5107	25.7062	3929	20.8452	3506	11.7654	1951	22.3931	3518	11.0335	1847	9.62158	1514	15.397	2542	16.4594	3787	15.2754	2407	22.2359	3740	19.4057	3042	19.9748	3206	19.6466	4518	19.7606	3253	22.3332	3594	20.382
gene-BCIN_06g03060	Bcgst9	Bcgst9	73.5073	3565	105.182	7198	103.691	7442	110.128	7011	152.933	8036	148.587	7798	141.271	7525	140.965	9230	162.95	7810	152.564	8047	101.495	5277	76.9974	3794	90.166	4732	126.651	6248	88.318	4572	73.9463	5334	82.0902	4056	66.5016	3507	89.5386	4401	93.2049	4690	77.225	5569	120.393	6214	110.974	5599	109.153
gene-BCIN_03g02630	Bcste11	Bcste11	11.7695	1844	13.8739	3067	13.9887	3243	15.1337	3112	32.2871	5481	33.0186	5597	33.0628	5689	48.3926	10236	53.011	8208	46.8562	7983	6.02121	1012	11.3163	1801	5.64256	957	6.50287	1037	8.7189	1458	9.7068	2262	9.41512	1503	10.4497	1781	15.0626	2392	13.2434	2153	12.8863	3002	8.98741	1499	10.1724	1658	7.99547
NewGene_1002	--	--	0.022547	2	0.128514	15	0.096467	12	0.35253	39	0.181694	17	0.090558	9	0.108821	10	0.063825	8	0.096237	8	0	0	0	0	0	0	0.015741	2	0	0	0	0	0	0	0	0	0	0	0	0	0	0	0.006182	1	0	0	0.379718	33	0
gene-BCIN_02g09410	BCIN_02g09410	BCIN_02g09410	0	0	0.067659	4	0.048704	3	0.055196	3	0.122331	5	0.035813	2	0.150841	6	0.124794	7	0.031823	2	0.102082	4	0	0	0	0	0	0	0	0	0.05262	3	0	0	0.043188	2	0	0	0	0	0	0	0	0	0.052777	3	0.062441	3	0.055935
gene-BCIN_01g03500	BCIN_01g03500	BCIN_01g03500	56.6215	11742	14.8873	4357	15.5374	4768	15.4877	4216	27.8957	6268	28.7498	6451	28.8273	6566	23.2736	6516	23.8181	4882	21.0172	4740	31.928	7098	56.5235	11907	30.8497	6923	28.4356	5998	27.8185	6158	30.3039	9347	28.6546	6053	55.7509	12572	36.5731	7686	36.3194	7815	38.1492	11763	14.7372	3253	16.4875	3557	15.3605
gene-BCIN_05g07540	BCIN_05g07540	BCIN_05g07540	0.794918	63	1.23565	138	1.04937	123	1.47227	153	0.3056	27	0.257068	22	0.323421	29	0.195521	21	0.223639	18	0.247403	22	0.725713	62	1.01231	82	0.794167	68	0.583575	47	0.859381	73	0.659019	78	0.69451	56	0.849513	73	0.714425	58	0.668137	55	0.576214	68	0.784312	66	0.82289	68	0.571879
gene-BCIN_16g04160	BCIN_16g04160	BCIN_16g04160	6.490481000000001	491	6.9771	746	6.58034	737	6.39366	634	11.7952	967	11.5982	951	10.8217	893	13.2675	1354	13.9736	1041	12.2024	1004	4.12308	335	6.405225000000001	494	3.97912	327	4.19656	323	3.7568	304	4.95138	559	3.76089	291	6.38474	527	3.93374	303	4.75797	370	5.618145999999999	631	6.53746	527	7.70125	606	7.38335
gene-BCIN_04g05620	Bcspt6	Bcspt6	15.9674	2668	8.43249	1989	8.94655	2212	9.27411	2034	12.6656	2293	13.3904	2421	14.7964	2716	12.0957	2729	11.3761	1879	11.0239	2003	10.1129	1812	15.8383	2688	9.63002	1742	9.99559	1699	10.5285	1878	11.1489	2771	10.3496	1762	16.6487	3025	13.7406	2327	13.5943	2357	15.7531	3914	8.8637	1576	8.97779	1561	8.1291
gene-BCIN_06g00930	BCIN_06g00930	BCIN_06g00930	1.35549	34	5.37115	189	6.18896	228	5.63903	184	2.04991	56	2.09255	57	2.09617	58	1.75182	59	1.97412	49	1.63856	45	1.16748	32	1.40036	36	1.34332	37	2.06718	53	0.77001	21	1.49124	56	1.54194	40	1.67526	46	2.69514	68	1.99294	52	1.60473	60	3.33538	89	3.03989	79	3.61919
gene-BCIN_10g03780	Bcpdx1	Bcpdx1	71.1599	4327	53.5999	4600	48.7519	4387	50.6329	4042	56.0191	3691	54.3725	3578	54.0055	3607	59.9432	4922	57.1396	3434	61.2996	4054	62.1188	4050	64.3739	3977	56.9718	3749	54.3592	3363	64.9904	4218	73.5897	6656	65.8132	4077	78.9615	5222	67.4385	4156	69.9302	4412	80.0078	7234	74.9242	4849	67.434	4266	64.3205
gene-BCIN_06g05790	BCIN_06g05790	BCIN_06g05790	0.807834	46	0.094951	4	0.11902499999999999	10	0.103503	7	2.1179769999999998	130	2.64469	160	2.70369	170	1.8793410000000002	136	1.9658069999999999	103	2.22913	134	0.693708	40	1.26713	61	0.853475	43	0.698335	41	0.798664	49	1.0551540000000001	84	1.28205	72	1.1822739999999998	74	0.803427	39	0.951859	48	0.7858689999999999	66	0.40632	23	0.057924	4	0.362847
NewGene_333	--	--	0.701925	70	0.861054	121	0.718413	106	0.838147	106	0.995445	107	1.17169	126	1.1859950000000001	129	1.25035	165	1.3621150000000002	125	1.04466	113	0.44067199999999995	44	0.678771	68	0.493271	53	0.270493	28	0.675651	72	0.66833	95	0.424762	43	0.782336	85	0.6518390000000001	66	0.7595580000000001	76	0.664982	93	0.659041	69	0.73034	76	0.804646
gene-BCIN_07g04750	BCIN_07g04750	BCIN_07g04750	10.902	607	7.25089	570	7.63959	630	8.03692	588	10.1677	614	10.7343	647	10.7834	660	13.1384	988	13.7621	757	12.481	756	8.6463	516	10.9095	617	6.45777	389	6.91683	392	6.85911	408	8.05732	667	6.08371	345	12.5162	758	10.189	575	9.9573	575	12.4827	1033	12.3747	733	11.0517	640	11.7557
gene-BCIN_09g05230	BCIN_09g05230	BCIN_09g05230	0.075486	4	0.040288	3	0.007924	1	0.030875	3	0	0	0	0	0.067983	4	0	0	0.029458	2	0.037182	3	0.177027	10	0.165323	9	0.209	12	0.110381	6	0.1089	6	0.263912	20	0.328278	17	0.127919	7	0.330772	17	0.316938	17	0.035914	3	0	0	0	0	0
gene-BCIN_12g00850	BCIN_12g00850	BCIN_12g00850	0.157546	10	0.116445	11	0.141215	13	0.162817	14	0.101304	7	0.078267	6	0.128343	9	0.056749	5	0.119554	8	0.148328	10	0.199756	14	0.058156	4	0	0	0.086539	6	0	0	0.030747	3	0.031692	2	0.087383	6	0.041094	3	0.084735	6	0.053699	5	0.118919	8	0.124431	9	0.032152
gene-BCIN_01g06810	BCIN_01g06810	BCIN_01g06810	18.8445	473	8.58026	304	9.37712	348	8.86601	292	19.8056	538	22.2431	603	25.1845	694	17.073	578	13.1543	326	14.9992	409	14.5592	392	16.4848	420	13.4573	365	11.3762	290	11.4132	306	14.3944	537	11.0314	282	18.1749	496	14.9976	381	17.4947	455	20.1977	753	9.43077	252	11.9963	313	7.03403
gene-BCIN_03g02480	Bcpex3	Bcpex3	54.5729	3670	61.199	5808	61.0019	6071	65.1063	5748	58.7863	4284	58.9334	4289	54.743	4044	56.3929	5121	59.9275	3983	54.6611	3998	31.7669	2291	57.1954	3908	27.2651	1985	28.3508	1940	32.0088	2298	33.7029	3372	30.1801	2068	61.599	4505	51.5085	3511	54.8087	3825	53.8088	5381	67.9049	4860	67.5277	4725	60.2048
gene-BCIN_09g04370	BCIN_09g04370	BCIN_09g04370	0.527508	34	1.7877	160	1.71296	161	1.39821	116	0.593444	41	0.883154	61	0.470548	33	0.835571	72	0.885381	56	1.04113	72	0.222644	16	0.562874	37	0.344166	24	0.234547	16	0.638498	44	0.497676	47	0.494403	32	0.505759	35	0.904254	58	0.713897	47	0.629419	60	1.55496	105	1.45872	96	1.06048
gene-BCIN_14g00350	BCIN_14g00350	BCIN_14g00350	12.0895	2505	5.87416	1718	6.09897	1870	6.25582	1701	17.5935	3949	18.7666	4207	19.5244	4443	15.8112	4423	15.3705	3147	13.4792	3037	5.26689	1170	12.105	2548	5.19269	1165	4.62051	974	7.13412	1578	6.49006	2000	6.566	1386	11.3485	2557	12.5015	2625	11.6098	2496	11.4824	3537	3.85586	850	4.54281	980	3.56134
gene-BCIN_16g02180	BCIN_16g02180	BCIN_16g02180	0.518632	31	0.9548089999999999	78	0.927412	80	0.719071	57	0.338409	22	0.265654	17	0.145098	10	0.212441	18	0.263382	16	0.29113	19	0.28603700000000004	19	0.38928299999999993	24	0.33144799999999996	21	0.188796	12	0.151374	11	0.104324	10	0.133152	8	0.449221	29	0.346973	21	0.384516	24	0.5918519999999999	50	0.6999879999999999	44	0.804675	49	0.671162
gene-BCIN_03g06870	BCIN_03g06870	BCIN_03g06870	0.686966	28	1.00855	57	0.876586	52	1.12464	59	0.622311	27	0.628914	27	0.661237	29	0.523323	28	0.559518	22	0.703597	31	0.494942	21	0.400555	17	0.514678	22	0.466607	19	0.751775	32	0.5615	33	0.782239	32	0.676382	30	0.37122	15	0.493138	21	0.607939	36	1.14	48	2.1759	90	0.653857
gene-BCIN_04g03620	BCIN_04g03620	BCIN_04g03620	16.3805	793	12.182583000000001	832	12.864400999999999	922	11.2739	718	7.99194	418	8.40816	443	6.94026	373	6.3347549999999995	411	5.76605	280	6.71002	354	14.6147	758	17.788	881	12.617	666	11.142645000000002	554	11.3158	590	14.292	1041	10.1306	504	19.8863	1057	15.138722999999999	741	14.4833	729	17.1477	1247	21.087	1084	19.1363	968	18.9314
gene-BCIN_12g00730	BCIN_12g00730	BCIN_12g00730	1.74131	163	6.38907	844	5.49464	761	5.43265	667	1.94415	197	2.03882	207	1.29999	134	1.8234	231	2.53942	235	2.49245	254	3.06434	308	2.1402	204	2.92018	296	2.47521	236	3.09171	309	3.70651	516	2.74538	262	1.68627	172	2.31605	220	2.1062	205	2.33753	326	6.90749	688	7.00546	682	6.28175
gene-BCIN_14g00780	BCIN_14g00780	BCIN_14g00780	1.64185	110	3.3048	311	2.90897	287	3.00928	263	1.78345	129	2.13293	154	1.71959	126	1.70216	153	1.71761	114	1.26967	92	1.27491	91	1.82037	124	1.09239	79	0.661989	45	1.75109	125	1.44379	143	1.64555	112	2.34372	170	1.75297	119	1.4291	99	2.07229	206	2.38834	170	2.15119	149	2.42904
gene-BCIN_02g01500	BCIN_02g01500	BCIN_02g01500	1.5521	124	1.92604	216	2.01974	238	2.20922	231	0.339886	30	0.351579	31	0.306148	27	0.264753	29	0.283278	23	0.196665	17	1.75262	150	1.71176	139	1.51892	131	1.39386	113	2.27729	193	2.28196	270	1.8846	153	1.70369	148	1.19706	97	1.34372	111	1.3084	155	2.6824	227	2.61762	217	3.03009
gene-BCIN_07g01220	Bcpol5	Bcpol5	1.91149	229	1.54319	261	1.61555	287	1.48041	233	2.6927	350	3.12463	405	2.25326	297	3.43225	555	3.58235	424	2.94336	383	2.56593	330	2.15998	263	2.72749	354	2.50945	306	1.78944	229	1.97633	352	1.56786	192	2.45142	319	2.12134	258	2.59645	323	3.22148	574	1.5681	200	1.67342	209	1.91944
NewGene_738	--	--	0.573288	19	0.037338	2	0.205046	12	0.328153	16	0	0	0.3841	13	0	0	1.71297	86	0.217089	8	0.040263	2	0.051768	3	0	0	0	0	0	0	0	0	0	0	0.094396	4	0.446248	18	0	0	0	0	1.6071010000000001	89	0.088944	4	0	0	0.331862
gene-BCIN_01g07140	BCIN_01g07140	BCIN_01g07140	0.100777	4	0.041645	2	0	0	0	0	0	0	0	0	0.070115	3	0	0	0	0	0	0	0	0	0.131156	5	0	0	0.098447	4	0.11171	4	0.090287	5	0	0	0	0	0.10593	4	0.138431	5	0.137116	7	0.380786	13	0.029569	1	0.039512
NewGene_1963	--	--	0.305191	8	0.858877	30	0.49022	18	0.685247	22	0.155307	5	0.235662	7	0.2411	7	0.434505	15	0	0	0.205127	6	0.098454	3	0.335324	9	0.184985	5	0.371619	10	0.065669	2	0.291903	11	0.302271	8	0	0	0	0	0.083588	3	0.163425	6	0.822928	22	0.911476	24	0.501685
gene-BCIN_13g05100	BCIN_13g05100	BCIN_13g05100	28.3449	1368	12.9978	885	13.4138	958	13.6515	865	15.204	795	15.6983	820	15.2336	808	8.27433	539	7.8345	374	7.50985	395	11.8225	612	22.9282	1124	13.1435	687	12.896	633	12.7972	659	15.1453	1087	13.3466	656	27.5747	1447	18.7168	916	22.2475	1114	18.6736	1340	18.3985	945	18.0376	906	16.5281
gene-BCIN_05g05020	BCIN_05g05020	BCIN_05g05020	1.37921	69	2.18379	154	1.82929	136	2.42654	160	0.631398	35	0.808942	44	0.819807	45	1.14939	78	1.01799	51	1.23715	68	1.45687	79	1.0495	54	1.15203	63	1.1718	60	1.09151	59	1.47372	110	1.23533	63	0.794911	44	1.5089	77	1.58118	82	1.4843	111	1.9928	106	1.8018	94	1.91817
gene-BCIN_01g02090	Bcade1	Bcade1	25.033934000000002	1019	13.432	766	14.6247	890	14.3808	750	20.616	897	22.096100999999997	977	21.6525	958	22.9005	1250	22.1951	883	28.0948	1245	26.2737	1126	28.811196000000002	1192	22.7598	983	19.6415	812	26.4906	1133	30.1284	1792	27.046096000000002	1112	29.4594	1306	29.5974	1215	31.305725000000002	1318	34.6654	2086	16.7657	712	19.5975	814	16.3274
gene-BCIN_16g03490	Bctfa1	Bctfa1	3.35888	264	3.68307	408	3.51528	408	3.94157	406	3.96451	337	4.71446	400	4.37018	377	5.51553	584	5.28184	410	4.63924	396	2.52108	212	3.15802	252	2.01214	171	3.01258	241	2.26098	190	2.94765	344	2.95192	236	3.96833	339	3.2585	259	3.50748	286	3.89853	455	3.82423	319	3.75217	306	3.42445
NewGene_2019	--	--	0.355681	32	0.319963	41	0.490934	58	0.355744	42	0.771633	75	0.593394	58	0.531936	52	0.391091	47	0.516011	46	0.487053	48	0.36682	35	0.30372699999999997	22	0.360602	35	0.205006	19	0.393269	38	0.251452	34	0.445832	41	0.314311	31	0.437856	40	0.345854	32	0.431436	54	0.373685	36	0.689992	64	0.528063
gene-BCIN_03g02740	BCIN_03g02740	BCIN_03g02740	19.1964	1186	15.8154	1379	16.5442	1513	16.5278	1341	18.6285	1247	20.3473	1361	17.7728	1206	22.0058	1836	22.7766	1391	21.399	1438	19.8188	1313	22.2976	1400	16.8346	1126	14.8603	934	20.2657	1337	20.393	1874	15.1571	954	22.7368	1528	17.3459	1086	20.0395	1285	21.2441	1952	23.0172	1514	21.023	1352	20.2422
NewGene_1022	--	--	0	0	0	0	0.202108	56	0.134027	33	0.176623	23	0.07849400000000001	17	0	0	0.316983	85	0.074956	15	0.512755	101	0	0	0.345087	61	0	0	0.418885	47	0.16846	17	0.057054	17	0	0	0.5873569999999999	74	0.32415900000000003	66	0	0	0	0	0.047103	10	0.02184	5	0
gene-BCIN_14g02970	BCIN_14g02970	BCIN_14g02970	23.2825	2711	9.23955	1518	9.40652	1621	9.77618	1494	10.3685	1308	10.6661	1344	10.4811	1341	9.97544	1569	10.3952	1197	8.23773	1043	13.327	1664	21.4023	2532	10.8136	1363	9.95377	1179	8.77305	1091	11.308	1959	8.84342	1049	22.8491	2893	13.6739	1614	14.2655	1724	14.3549	2486	11.664	1446	12.0861	1464	9.9902
gene-BCIN_15g01890	BCIN_15g01890	BCIN_15g01890	4.09412	1124	0.545967	212	0.61014	248	0.587831	212	1.79301	534	1.79778	535	1.95974	591	0.670012	249	0.499456	136	0.459923	138	1.51141	445	4.08054	1138	1.58438	471	1.17553	329	1.60419	471	2.16224	883	2.04055	571	4.26583	1274	2.87801	801	2.36893	675	2.43771	996	0.461766	135	0.423008	121	0.460891
gene-BCIN_04g02970	Bcaro2	Bcaro2	37.3292	2175	29.1414	2397	27.6724	2387	25.1362	1923	36.498	2305	38.5216	2429	37.3443	2390	48.76	3836	50.1151	2886	48.9773	3104	32.7725	2048	39.4413	2335	28.5132	1798	29.7737	1765	40.9121	2545	43.4463	3766	40.0225	2376	39.9842	2534	40.8466	2412	40.4074	2443	48.2796	4183	35.0831	2176	37.0945	2249	34.0421
NewGene_544	--	--	0	0	0	0	0	0	0	0	0	0	0.332325	4	0	0	0	0	0	0	0	0	0	0	0	0	0	0	0.274325	3	0	0	0.414927	6	0.245284	3	0	0	0	0	0	0	0	0	0	0	0.358808	4	0
gene-BCIN_09g04810	BCIN_09g04810	BCIN_09g04810	0.009079	1	0.181275	15	0.104752	10	0.108715	9	0	0	0.047438	3	0.008827	1	0	0	0.034625	3	0.031467	3	0	0	0	0	0	0	0	0	0.110399	7	0.034746	4	0.158674	10	0	0	0.028702	2	0.017151	2	0	0	0.032157	3	0.035414	3	0.123716
NewGene_123	--	--	0.061659	5	0.162776	17	0.111914	12	0.198733	19	0.324689	26	0.290046	23	0.239709	19	0.240586	24	0.588628	42	0.091124	8	0.037871	3	0.293407	22	0.035085	3	0.138465	11	0.07514	6	0	0	0.041512	4	0.037863	3	0.106372	8	0.133925	10	0.236274	26	0.128772	10	0.234603	18	0.140056
[truncated: 12,469 more rows]
[truncated: 44 more columns]

## Sheet: BcHK71 DEGs
#ID	gene_name	M1_FPKM	M1_count	M2_FPKM	M2_count	M3_FPKM	M3_count	M7_FPKM	M7_count	M8_FPKM	M8_count	M9_FPKM	M9_count	FDR	log2FC	regulated	COG_class	COG_class_annotation	GO_annotation	KEGG_annotation	KEGG_pathway_annotation	KOG_class	KOG_class_annotation	Pfam_annotation	Swiss_Prot_annotation	eggNOG_class	eggNOG_class_annotation	NR_annotation	GO_second_level_annotation
[truncated: 702 more rows]

[truncated: 1 more sheets: BcHK67 DEGs]
